# Supplementary material for: Comparison of mortality in people with type 2 diabetes between different ethnic groups: Systematic review and meta-analysis of longitudinal studies
Source: PLoS One. 2025 Jan 17;20(1):e0314318. doi: 10.1371/journal.pone.0314318 (PMC11741655; doi:10.1371/journal.pone.0314318)
Supplement: S3 File — (CSV) [file pone.0314318.s003.csv]

title	journal	year	volume	issue	authors	doi	Included / Excluded	Reason for Exclusion	Other Comments on Inclusion
Seminars	Annals of Behavioral Medicine, suppl. Supplement	2022	45		áy, áy	https://doi.org/10.1007/s12160-013-9469-7	Excluded	Non-relevant at title/ abstract screening
Quantification of diabetic retinopathyassociated non-perfusion on ultra-wide-field fluorescein angiography and assessment of the impact of age, sex, race, and type of diabetes mellitus	Investigative Ophthalmology and Visual Science	2019			Aaberg, M. and Patel, T. P. and Iyengar, R. S. and Gilson, M. M. and Tran, A. and Mir and a, C. and Young, E. and Demetriou, K. and Devisetty, L. and Musch, D. C. and Paulus, Y. M.		Excluded	Wrong study design
Soluble vascular adhesion protein-1 predicts incident major adverse cardiovascular events and improves reclassification in a finnish prospective cohort study	Circulation	2014		4	Aalto, K. and Havulinna, A. S. and Jalkanen, S. and Salomaa, V. and Salmi, M.	https://dx.doi.org/10.1161/CIRCGENETICS.113.000543	Excluded	Non-relevant at title/ abstract screening
Burden of Mendelian disorders in a large Middle Eastern biobank	Genome Medicine	2024	16	1	Aamer, W. and Al-Maraghi, A. and Syed, N. and G and hi, G. D. and Aliyev, E. and Al-Kurbi, A. A. and Al-Saei, O. and Kohailan, M. and Krishnamoorthy, N. and Palaniswamy, S. and Al-Malki, K. and Abbasi, S. and Agrebi, N. and Abbaszadeh, F. and Akil, A. S. A. and Badii, R. and Ben-Omran, T. and Lo, B. and Mokrab, Y. and Fakhro, K. A.	10.1186/s13073-024-01307-6	Excluded	Non-relevant at title/ abstract screening
Type 2 diabetes prevalence in Pakistan: what is driving this? Clues from subgroup analysis of normal weight individuals in diabetes prevalence survey of Pakistan	Cardiovascular Endocrinology and Metabolism	2020	9	4	Aamir, A. H. and Ul-Haq, Z. and Fazid, S. and Shah, B. H. and Raza, A. and Jawa, A. and Mahar, S. A. and Ahmad, I. and Qureshi, F. M. and Heald, A. H.	https://dx.doi.org/10.1097/XCE.0000000000000212	Excluded	Non-relevant at title/ abstract screening
Achievement of glycemic control and relapse among patients initiating basal insulin from a geographically-diverse us electronic medical record (EMR) database	Value in Health	2011			Aargen, M. and Wu, N. and Boulanger, L. and Lamothe, K.	https://dx.doi.org/10.1016/j.jval.2011.08.1369	Excluded	Non-relevant at title/ abstract screening
Associations of the built environment with type 2 diabetes in Asia: a systematic review	Bmj Open	2023	13	4	Aarthi, G. R. and Begum, T. S. M. and Al Moosawi, S. and Kusuma, D. and Ranjani, H. and Paradeepa, R. and Padma, V. and Mohan, V. and Anjana, R. M. and Fecht, D.	10.1136/bmjopen-2022-065431	Excluded	Non-relevant at title/ abstract screening
Prevalence, clinical features and complications of common forms of Maturity Onset Diabetes of the Young (MODY) seen at a tertiary diabetes centre in south India	Primary Care Diabetes	2023	17	4	Aarthy, R. and Aston-Mourney, K. and Amutha, A. and Mikocka-Walus, A. and Anjana, R. M. and Unnikrishnan, R. and Jebarani, S. and Venkatesan, U. and Gopi, S. and Radha, V. and Mohan, V.	10.1016/j.pcd.2023.04.004	Excluded	Non-relevant at title/ abstract screening
Ethnicity and type 2 diabetes: focus on Asian Indians	Journal of Diabetes & its Complications	2001	15	6	Abate, N. and Ch and alia, M.		Excluded	Non-relevant at title/ abstract screening
The impact of ethnicity on type 2 diabetes	Journal of Diabetes and its Complications	2003	17	1	Abate, N. and Ch and alia, M.	https://dx.doi.org/10.1016/S1056-8727%2802%2900190-3	Excluded	Non-relevant at title/ abstract screening
Ethnicity, type 2 diabetes & migrant Asian Indians. (Special issue: Diabetes research.)	Indian Journal of Medical Research	2007	125	3	Abate, N. and Ch and alia, M.		Excluded	Non-relevant at title/ abstract screening
ENPP1/PC-1 K121Q polymorphism and genetic susceptibility to type 2 diabetes	Diabetes		54	4	Abate, N. and Ch and alia, M. and Satija, P. and Adams-Huet, B. and Grundy, S. M. and S and eep, S. and Radha, V. and Deepa, R. and Mohan, V.	https://dx.doi.org/10.2337/diabetes.54.4.1207	Excluded	Non-relevant at title/ abstract screening
Adipose tissue metabolites and insulin resistance in nondiabetic Asian Indian men	Journal of Clinical Endocrinology & Metabolism	2004	89	6	Abate, N. and Ch and alia, M. and Snell, P. G. and Grundy, S. M.	10.1210/jc.2003-031843	Excluded	Non-relevant at title/ abstract screening
The hormonal regulation of vitamin D metabolism is substantially modified in obese patients with non-alcoholic fatty liver disease (NAFLD)	Gastroenterology	2013			Abawi, M. and Birerdinc, A. and Wang, L. and Doyle, K. and Afendy, A. and Elariny, H. A. and Ch and hoke, V. and Baranova, A. and Younossi, Z. M.		Excluded	Non-relevant at title/ abstract screening
Role of variants rs5030717 and rs5030718 of TLR4 in the risk prediction of nephropathy, hypertension and dyslipidaemia in type 2 diabetes mellitus	British Journal of Biomedical Science	2018	75	4	Abbas, S. A. and Raza, S. T. and Mir, S. S. and Siddiqi, Z. and Zaidi, A. and Zaidi, Z. H. and Mahdi, F.	https://dx.doi.org/10.1080/09674845.2018.1477033	Excluded	Non-relevant at title/ abstract screening
Association of genetic polymorphism of PPARgamma-2, ACE, MTHFR, FABP-2 and FTO genes in risk prediction of type 2 diabetes mellitus	Journal of Biomedical Science	2013	20		Abbas, S. and Raza, S. T. and Ahmed, F. and Ahmad, A. and Rizvi, S. and Mahdi, F.	https://dx.doi.org/10.1186/1423-0127-20-80	Excluded	Non-relevant at title/ abstract screening
Association of Genetic polymorphism of PPARγ-2, ACE, MTHFR, FABP-2 and FTO genes in risk prediction of type 2 diabetes mellitus	Journal of Biomedical Science	2013	20	1	Abbas, S. and Raza, S. T. and Ahmed, F. and Ahmad, A. and Rizvi, S. and Mahdi, F.	10.1186/1423-0127-20-80	Excluded	Non-relevant at title/ abstract screening
Correlation Between rs6265 SNP in BDNF and the context of Diabetes Type II Involvement in Iraqi Patients	Latin American Journal of Pharmacy	2022	41		Abbas, S. N. and Obeid, H. A. and Alwan, T. S. and Hassan, S. M. and Jawad, M. and Jawad, M. J. and Hadi, N. R.	https://dx.doi.org/10.36740/WLek202204107	Excluded	Non-relevant at title/ abstract screening
Prophylactic corticosteroids for cardiopulmonary bypass in adult cardiac surgery	Cochrane Database of Systematic Reviews	2024		3	Abbasciano, R. G. and Olivieri, G. M. and Chubsey, R. and Gatta, F. and Tyson, N. and Easwarakumar, K. and Fudulu, D. P. and Marsico, R. and Kofler, M. and Elshafie, G. and et al.	10.1002/14651858.CD005566.pub4	Excluded	Non-relevant at title/ abstract screening
A Systematic Review of Biomarkers and Risk of Incident Type 2 Diabetes: An Overview of Epidemiological, Prediction and Aetiological Research Literature	PLoS ONE [Electronic Resource]	2016	11	10	Abbasi, A. and Sahlqvist, A. S. and Lotta, L. and Brosnan, J. M. and Vollenweider, P. and Giabbanelli, P. and Nunez, D. J. and Waterworth, D. and Scott, R. A. and Langenberg, C. and Wareham, N. J.	https://dx.doi.org/10.1371/journal.pone.0163721	Excluded	Non-relevant at title/ abstract screening
Comment on Vassy et al. Polygenic type 2 diabetes prediction at the limit of common variant detection. Diabetes 2014;63:2172-2182	Diabetes	2014	63	7	Abbasi, A. and Stolk, R. P. and Bakker, S. J. L.	10.2337/db14-0271	Excluded	Non-relevant at title/ abstract screening
Low circulating 25-hydroxyvitamin D concentrations are associated with defects in insulin action and insulin secretion in persons with prediabetes	Journal of Nutrition	2015	145	4	Abbasi, F. and Blasey, C. and Feldman, D. and Caulfield, M. P. and Hantash, F. M. and Reaven, G. M.		Excluded	Non-relevant at title/ abstract screening
Insulin resistance probability scores for apparently healthy individuals	Journal of the Endocrine Society		2	9	Abbasi, F. and Shiffman, D. and Tong, C. H. and Devlin, J. J. and McPhaul, M. J.	https://dx.doi.org/10.1210/JS.2018-00107	Excluded	Non-relevant at title/ abstract screening
Predictors of type II diabetes treatment modification within 10-days post-acute discharge from an unplanned admission among medicare advantage members	Journal of Managed Care and Specialty Pharmacy	2016			Abbass, I. and Collins, J. and Harvey, R. and Suehs, B. and Uribe, C. and Bouchard, J. and Prewitt, T. and DeLuzio, T. and Allen, E.		Excluded	Non-relevant at title/ abstract screening
Provider and member factors predicting adherence to kidney disease monitoring in diabetic members	Diabetes	2016			Abbass, I. and Collins, J. and Harvey, R. and Suehs, B. and Uribe, C. and Kimball, E. and Bouchard, J. and Renda, A. and Deluzio, T. and Allen, E.	https://dx.doi.org/10.2337/db16-2115-2191	Excluded	Non-relevant at title/ abstract screening
The North-West Diabetes Foot Care Study: incidence of, and risk factors for, new diabetic foot ulceration in a community-based patient cohort	Diabetic Medicine	2002	19	5	Abbott, C. A. and Carrington, A. L. and Ashe, H. and Bath, S. and Every, L. C. and Griffiths, J. and Hann, A. W. and Hussein, A. and Jackson, N. and Johnson, K. E. and Ryder, C. H. and Torkington, R. and Van Ross, E. R. and Whalley, A. M. and Widdows, P. and Williamson, S. and Boulton, A. J.		Excluded	Non-relevant at title/ abstract screening
Explanations for the lower rates of diabetic neuropathy in Indian Asians versus Europeans	Diabetes Care		33	6	Abbott, C. A. and Chaturvedi, N. and Malik, R. A. and Salgami, E. and Yates, A. P. and Pemberton, P. W. and Boulton, A. J. M.	https://dx.doi.org/10.2337/dc09-2067	Excluded	Non-relevant at title/ abstract screening
The natural history of neuropathy in Asians and Europeans with type 2 diabetes	Diabetes	2013			Abbott, C. A. and Fadavi, H. and Chaturvedi, N. and Malik, R. A. and Boulton, A. J. M.	https://dx.doi.org/10.2337/db13-1-387	Excluded	Non-relevant at title/ abstract screening
Foot ulcer risk is lower in South-Asian and African-Caribbean compared with European diabetic patients in the U.K.: The North-West Diabetes Foot Care Study	Diabetes Care	2005	28	8	Abbott, C. A. and Garrow, A. P. and Carrington, A. L. and Morris, J. and Ross, E. R. van and Boulton, A. J.		Excluded	Wrong study design
Prevalence and characteristics of painful diabetic neuropathy in a large community-based diabetic population in the U.K	Diabetes Care	2011	34	10	Abbott, C. A. and Malik, R. A. and van Ross, E. R. and Kulkarni, J. and Boulton, A. J.	https://dx.doi.org/10.2337/dc11-1108	Excluded	Non-relevant at title/ abstract screening
What have we learned from the current trials?	Medical Clinics of North America	2004	88	1	Abbott, K. C. and Bakris, G. L.		Excluded	Non-relevant at title/ abstract screening
Diabetes management in hospitalised medical and surgical patients	Irish Journal of Medical Science	2016			Abdalla, A. and Abdalla, S. and Mawe, E. and Frizelle, I. and Tuthill, A.	https://dx.doi.org/10.1007/s11845-016-1482-y	Excluded	Non-relevant at title/ abstract screening
Investigating the Role of FABP4 in Diabetes and Obesity and the Influence of Age and Ethnicity: A Comprehensive Analysis of a Cohort from the KEDP-Study	International Journal of Molecular Sciences	2024	25		Abdalla, M. A. and Abubaker, J. and Abu-Farha, M. and Al-Khairi, I. and Cherian, P. and Qaddoumi, M. G. and Al-Rashed, F. and Thanaraj, T. A. and Albatineh, A. N. and Al-Mulla, F.	https://dx.doi.org/10.3390/ijms25094578	Excluded	Non-relevant at title/ abstract screening
Cognitive impairment in Type 2 diabetic Egyptian patients	Egyptian Journal of Neurology, Psychiatry and Neurosurgery	2014	51	1	Abdel Naseer, M. M. and Ramzy, G. M. and Abdelhamid, Y. M. and Hegazy, M. and Darwish, H. and Latif, R. A.		Excluded	Non-relevant at title/ abstract screening
Abstract #1608298: A Retrospective Cross-Sectional Analysis of Racial Disparities in Patients With Diabetes Using Data From our Diabetes Clinic in Norman, Oklahoma	Endocrine Practice	2023	29		Abdelaziz, M. and Zewdu, N. and Azeem, S. and Mubeen, M. and Krishna Reddy, M. R. and Shehadah, A. and Mirza, L.	https://dx.doi.org/10.1016/j.eprac.2023.10.049	Excluded	Non-relevant at title/ abstract screening
Visit Content Analysis: Doctor-Patient Communication in Patients with Type 2 Diabetes	Permanente Journal	2021	25		Abdelgadir, D. A. and Rodriguez, L. M. and Blatchins, M. A. and Mishra, P. and Gopalan, A. and Grant, R. W.	https://dx.doi.org/10.7812/TPP/20.208	Excluded	Non-relevant at title/ abstract screening
Prospective study on liraglutide effect on blood pressure, lipids profile and liver enzymes in arabs patients with type 2 diabetes mellitus. Analysis from lead-arab study	Journal of Hypertension	2015			Abdelgadir, E. and Bashier, A. and Altinay, A. and Abdalla, M. and Abusnana, S. and Alawadi, F. and Elsayed, M. and Makeen, S.	https://dx.doi.org/10.1097/01.hjh.0000468591.08447.07	Excluded	Non-relevant at title/ abstract screening
Use of flash glucose monitoring system in assessing safety of the SGLT2 inhibitors during Ramadan fasting in high risk insulin treated patients with type 2 diabetes	Diabetes and Metabolic Syndrome: Clinical Research and Reviews	2019	13	5	Abdelgadir, E. and Rashid, F. and Bashier, A. and Al Saeed, M. and Khalifa, A. and Alawadi, F. and Hassanein, M.	10.1016/j.dsx.2019.07.055	Excluded	Non-relevant at title/ abstract screening
Reduced leptin concentrations in subjects with type 2 diabetes mellitus in Sudan	Metabolism: Clinical & Experimental	2002	51	3	Abdelgadir, M. and Elbagir, M. and Eltom, M. and Berne, C. and Ahren, B.		Excluded	Non-relevant at title/ abstract screening
Epidemiology and Risk Factors for Extrahepatic Cholangiocarcinoma in the Absence of Viral Hepatitis and Primary Sclerosing Cholangitis	Hepatology	2022			Abdelhakeem, A. and Hatia, R. and Eluri, M. and Karatas, E. and Shalaby, A. and Jalal, P. K. and Shroff, R. T. and Hawk, E. and Li, D. and Javle, M. and Hassan, M. M.	https://dx.doi.org/10.1002/hep.32697	Excluded	Non-relevant at title/ abstract screening
E23K variant in KCNJ11 gene is associated with susceptibility to type 2 diabetes in the Mauritanian population	Primary Care Diabetes	2014	8	2	Abdelhamid, I. and Lasram, K. and Meiloud, G. and Ben Halim, N. and Houmeida, A. and Kefi, R. and Samb, A. and Abdelhak, S.	10.1016/j.pcd.2013.10.006	Excluded	Non-relevant at title/ abstract screening
Prescribing patterns of antihypertensive medications: A systematic review of literature between 2010 and 2020	Exploratory Research in Clinical and Social Pharmacy	2023	11		Abdelkader, N. N. and Awaisu, A. and Elewa, H. and El Hajj, M. S.	https://dx.doi.org/10.1016/j.rcsop.2023.100315	Excluded	Non-relevant at title/ abstract screening
Pattern of non-insulin dependent diabetes mellitus in Kuwait	Diabetes Research and Clinical Practice	1995	29	2	Abdella, N. A. and Khogali, M. M. and Salman, A. D. and Ghuneimi, S. A. and Bajaj, J. S.	10.1016/0168-8227(95)01128-5	Excluded	Non-relevant at title/ abstract screening
Serum lipoprotein(a) concentration as a cardiovascular risk factor in Kuwaiti type 2 diabetic patients	Journal of Diabetes & its Complications	2001	15	5	Abdella, N. A. and Mojiminiyi, O. A. and Akanji, A. O. and Al Mohammadi, H. and Moussa, M. A.		Excluded	Non-relevant at title/ abstract screening
Laryngeal mask airway surfactant administration for prevention of morbidity and mortality in preterm infants with or at risk of respiratory distress syndrome	Cochrane Database of Systematic Reviews	2024		1	Abdel-Latif, M. E. and Walker, E. and Osborn, D. A.	10.1002/14651858.CD008309.pub3	Excluded	Non-relevant at title/ abstract screening
The relationship between obesity and cardiometabolic risk factors differs by race/ethnicity	Circulation	2013			Abdel-maksoud, M. F. and Byers, T. E. and Hokanson, J. E. and Eckel, R. H.		Excluded	Non-relevant at title/ abstract screening
Ethnicity and acute myocardial infarction: risk profile at presentation, access to hospital management, and outcome in Norway	Vascular Health & Risk Management	2012	8		Abdelnoor, M. and Eritsl and , J. and Brunborg, C. and Halvorsen, S.	https://dx.doi.org/10.2147/VHRM.S33627	Excluded	Non-relevant at title/ abstract screening
Genetic and Epigenetic Associations with Post-Transplant Diabetes Mellitus	Genes	2024	15		Abdelrahman, Z. and Maxwell, A. P. and McKnight, A. J.	https://dx.doi.org/10.3390/genes15040503	Excluded	Non-relevant at title/ abstract screening
Association of adipose tissue and liver fibrosis with tissue stiffness in morbid obesity: Links with diabetes and BMI loss after gastric bypass	Journal of Clinical Endocrinology and Metabolism	2014	99	3	Abdennour, M. and Reggio, S. and Le Naour, G. and Liu, Y. and Poitou, C. and Aron-Wisnewsky, J. and Charlotte, F. and Bouillot, J. L. and Torcivia, A. and Sasso, M. and Miette, V. and Zucker, J. D. and Bedossa, P. and Tordjman, J. and Clement, K.	10.1210/jc.2013-3253	Excluded	Non-relevant at title/ abstract screening
Screening for Dysglycemia: A Comment on Classification and Diagnosis of Diabetes in American Diabetes Association Standards of Medical Care in Diabetes-2016	Archives of Iranian Medicine (AIM)	2017	20	6	Abdi, Hengameh and Hosseinpanah, Farhad and Azizi, Fereidoun and Hadaegh, Farzad and Amouzegar, Atieh		Excluded	Non-relevant at title/ abstract screening
Risk calculation of developing type 2 diabetes in Libyan adults	Practical Diabetes International	2009	26	4	Abduelkarem, A. R. and Sharif, S. I. and Hammrouni, A. M. and Aldouibi, S. S. and Albraiki, W. M. and El-Shareif, H. J.	10.1002/pdi.1359	Excluded	Non-relevant at title/ abstract screening
The effect of a brown-rice diets on glycemic control and metabolic parameters in prediabetes and type 2 diabetes mellitus: A meta-analysis of randomized controlled trials and controlled clinical trials	PeerJ	2021	9		Abdul Rahim, A. F. and Norhayati, M. N. and Zainudin, A. M.	10.7717/peerj.11291	Excluded	Non-relevant at title/ abstract screening
Prevalence of impaired fasting glucose, type 2 diabetes and associated risk factors in undiagnosed Chinese rural population: the Henan Rural Cohort Study	BMJ Open	2019	9	8	Abdulai, T. and Li, Y. and Zhang, H. and Tu, R. and Liu, X. and Zhang, L. and Dong, X. and Li, R. and Wang, Y. and Wang, C.	https://dx.doi.org/10.1136/bmjopen-2019-029628	Excluded	Non-relevant at title/ abstract screening
A comprehensive view of knowledge and osteoporosis status among type 2 diabetes mellitus in malaysia: A cross sectional study	Pharmacy Practice	2019	17	4	Abdulameer, S. A. and Sahib, M. N. and Syed Sulaiman, S. A. and Hassali, M. A.	https://dx.doi.org/10.18549/PharmPract.2019.4.1636	Excluded	Non-relevant at title/ abstract screening
Psychometric properties of the Malay version of the Osteoporosis Health Belief Scale (OHBS-M) among Type 2 diabetic patients	International Journal of Rheumatic Diseases	2014	17	1	Abdulameer, S. A. and Syed Sulaiman, S. A. and Hassali, M. A. and Sahib, M. N. and Subramaniam, K.	10.1111/1756-185X.12104	Excluded	Non-relevant at title/ abstract screening
Different contributions of insulin resistance and beta-cell dysfunction in overweight Israeli Arabs with IFG and IGT	Diabetes/Metabolism Research and Reviews	2006	22	2	Abdul-Ghani, M. A. and Sabbah, M. and Kher, J. and Minuchin, O. and Vardi, P. and Raz, I.	10.1002/dmrr.595	Excluded	Non-relevant at title/ abstract screening
What is the best predictor of future type 2 diabetes?	Diabetes Care	2007	30	6	Abdul-Ghani, M. A. and Williams, K. and DeFronzo, R. A. and Stern, M.		Excluded	Non-relevant at title/ abstract screening
Combination Therapy With Exenatide Plus Pioglitazone Versus Basal/Bolus Insulin in Patients With Poorly Controlled Type 2 Diabetes on Sulfonylurea Plus Metformin: The Qatar Study	Diabetes Care	2017	40	3	Abdul-Ghani, M. and Migahid, O. and Megahed, A. and Adams, J. and Triplitt, C. and DeFronzo, R. A. and Zirie, M. and Jayyousi, A.	https://dx.doi.org/10.2337/dc16-1738	Excluded	Non-relevant at title/ abstract screening
Characterizing the genetic risk for Type 2 diabetes in a Malaysian multi-ethnic cohort	Diabetic Medicine		32	10	Abdullah, N. and Abdul Murad, N. A. and Attia, J. and Oldmeadow, C. and Mohd Haniff, E. A. and Syafruddin, S. E. and Abd Jalal, N. and Ismail, N. and Ishak, M. and Jamal, R. and Scott, R. J. and Holliday, E. G.	https://dx.doi.org/10.1111/dme.12735	Excluded	Non-relevant at title/ abstract screening
Predicting type 2 diabetes using genetic and environmental risk factors in a multi-ethnic Malaysian cohort	Public Health	2017	149		Abdullah, N. and Abdul Murad, N. A. and Mohd Haniff, E. A. and Syafruddin, S. E. and Attia, J. and Oldmeadow, C. and Kamaruddin, M. A. and Abd Jalal, N. and Ismail, N. and Ishak, M. and Jamal, R. and Scott, R. J. and Holliday, E. G.	https://dx.doi.org/10.1016/j.puhe.2017.04.003	Excluded	Non-relevant at title/ abstract screening
The Architecture of Risk for Type 2 Diabetes: Understanding Asia in the Context of Global Findings	International Journal of Endocrinology	2014	2014		Abdullah, N. and Attia, J. and Oldmeadow, C. and Scott, R. J. and Holliday, E. G.	10.1155/2014/593982	Excluded	Non-relevant at title/ abstract screening
Genetic and nongenetic studies of type 2 diabetes in three susceptible Asian populations: Malay, Chinese, and Indian	Diabetes	2015			Abdullah, N. and Murad, N. A. A. and Attia, J. and Oldmeadow, C. and Jamal, R. and Scott, R. J. and Holliday, E. G.	https://dx.doi.org/10.2337/db1514721800	Excluded	Non-relevant at title/ abstract screening
Differing Contributions of Classical Risk Factors to Type 2 Diabetes in Multi-Ethnic Malaysian Populations	International Journal of Environmental Research and Public Health	2018	15	12	Abdullah, N. and Murad, N. A. A. and Attia, J. and Oldmeadow, C. and Kamaruddin, M. A. and Abd Jalal, N. and Ismail, N. and Jamal, R. and Scott, R. J. and Holliday, E. G.	10.3390/ijerph15122813	Excluded	Non-relevant at title/ abstract screening
Potential benefits of controlling coronary heart disease risk factors in the United Arab Emirates	Kidney & Blood Pressure Research	2008	31	3	Abdulle, A. M. and Nagelkerke, N. J. and Abouchacra, S. and Obineche, E. N.	https://dx.doi.org/10.1159/000134265	Excluded	Non-relevant at title/ abstract screening
Intraocular lens dystrophic calcification after trans-scleral diode laser treatment for a cyclodialysis cleft	American Journal of Ophthalmology Case Reports	2018	11		Abdul-Rahman, A. and House, P. and Richards, J.	https://dx.doi.org/10.1016/j.ajoc.2018.06.012	Excluded	Non-relevant at title/ abstract screening
Validity and reliability of the patient assessment on chronic illness care (PACIC) questionnaire: the Malay version	BMC Family Practice	2018	19	1	Abdul-Razak, S. and Ramli, A. S. and Badlishah-Sham, S. F. and Haniff, J.	https://dx.doi.org/10.1186/s12875-018-0807-5	Excluded	Non-relevant at title/ abstract screening
Effect of Oral CNSA-001 (sepiapterin, PTC923) on gastric accommodation in women with diabetic gastroparesis: A randomized, placebo-controlled, Phase 2 trial	Journal of Diabetes and its Complications	2021	35	9	Abell, T. L. and Garcia, L. M. and Wiener, G. J. and Wo, J. M. and Bulat, R. S. and Smith, N.	https://dx.doi.org/10.1016/j.jdiacomp.2021.107961	Excluded	Non-relevant at title/ abstract screening
Association of Sex Hormones with Incident Diabetes in Women with and without Hiv	Topics in Antiviral Medicine	2023	31		Abelman, R. A. and Schneider, M. and Cox, C. and Price, J. C. and Cohen, M. and Gustafson, D. and Plankey, M. and Sharma, A. and Tien, P. C.		Excluded	Non-relevant at title/ abstract screening
Clinical Patterns of Primary Biliary Cholangitis: Comparison Between Two European Case Series	Reviews on Recent Clinical Trials	2022	17	2	Abenavoli, L. and Procopio, A. C. and Cinaglia, P. and Zanza, C. and Delle Grazie, C. and Longhitano, Y. and Libicherova, P. and Luzza, F.	https://dx.doi.org/10.2174/1574887117666220617095856	Excluded	Non-relevant at title/ abstract screening
Cardiovascular Health of Filipinos in the United States: A Review of the Literature	Journal of Transcultural Nursing	2016	27	5	Abesamis, C. J. and Fruh, S. and Hall, H. and Lemley, T. and Zlomke, K. R.	https://dx.doi.org/10.1177/1043659615597040	Excluded	Non-relevant at title/ abstract screening
A systematic meta-analysis of genetic association studies for diabetic retinopathy	Diabetes	2009	58	9	Abhary, S. and Hewitt, A. W. and Burdon, K. P. and Craig, J. E.	https://dx.doi.org/10.2337/db09-0059	Excluded	Non-relevant at title/ abstract screening
Study of some biochemical parameters in iraqi type ii diabetics patients	International Journal of Pharmaceutical Quality Assurance	2019	10	3	Abid, S. M. and Alaaraji, S. F. T. and Alrawi, K. F. A.	https://dx.doi.org/10.25258/ijpqa.10.3.4	Excluded	Non-relevant at title/ abstract screening
Diabetic end-stage renal disease in the indigenous population of the Commonwealth of the Northern Mariana Islands	Nephrology	2005	10	3	Abidi, S. M. and Negrete, H. O. and Zahid, I. and Bennett, P. H. and Nelson, R. G.		Excluded	Non-relevant at title/ abstract screening
Relationships of the Mediterranean dietary pattern with insulin resistance and diabetes incidence in the Multi-Ethnic Study of Atherosclerosis (MESA)	British Journal of Nutrition		109	8	Abiemo, E. E. and Alonso, A. and Nettleton, J. A. and Steffen, L. M. and Bertoni, A. G. and Jain, A. and Lutsey, P. L.	https://dx.doi.org/10.1017/S0007114512003339	Excluded	Non-relevant at title/ abstract screening
Prevalence of diabetes and pre-diabetes in Kansas	Ethnicity & Disease	2013	23	4	Ablah, E. and Dong, F. and Cupertino, A. P. and Konda, K. and Johnston, J. A. and Collins, T.		Excluded	Non-relevant at title/ abstract screening
Consultation rates in people with type 2 diabetes with and without vascular complications: a retrospective analysis of 141,328 adults in England	Cardiovascular Diabetology	2022	21	1	Abner, S. and Gillies, C. L. and Shabnam, S. and Zaccardi, F. and Seidu, S. and Davies, M. J. and Adeyemi, T. and Khunti, K. and Webb, D. R.	https://dx.doi.org/10.1186/s12933-021-01435-y	Excluded	Non-relevant at title/ abstract screening
Cohort analysis assessing health care costs associated with obesity at various places of service in employed adults	Value in Health	2013			Abouzaid, S. and Kleinman, N. L. and Andersen, L. and Wang, Z. and Powers, A.	https://dx.doi.org/10.1016/j.jval.2013.08.334	Excluded	Non-relevant at title/ abstract screening
Type 2 diabetes prevalence varies by socio-economic status within and between migrant groups: analysis and implications for Australia	BMC Public Health	2013	13		Abouzeid, M. and Philpot, B. and Janus, E. D. and Coates, M. J. and Dunbar, J. A.	https://dx.doi.org/10.1186/1471-2458-13-252	Excluded	Non-relevant at title/ abstract screening
Trait anxiety and anger do not predict incident type 2 diabetes independent of depression: The multi-ethnic study of atherosclerosis	Circulation	2013			Abraham, S. and Roux, A. D. and Hill-Briggs, F. and Seeman, T. and Szklo, M. and Schreiner, P. J. and Golden, S. H.		Excluded	Non-relevant at title/ abstract screening
Trait anger but not anxiety predicts incident type 2 diabetes: The Multi-Ethnic Study of Atherosclerosis (MESA)	Psychoneuroendocrinology	2015	60		Abraham, S. and Shah, N. G. and Diez Roux, A. and Hill-Briggs, F. and Seeman, T. and Szklo, M. and Schreiner, P. J. and Golden, S. H.	https://dx.doi.org/10.1016/j.psyneuen.2015.06.007	Excluded	Non-relevant at title/ abstract screening
Serum 25-hydroxyvitamin D concentration and its association with glucose intolerance in an indigenous population	Clinical Nutrition	2021	40	3	Abrahao, G. P. and Santos, M. C. and Vieira Filho, J. P. B. and Dal Fabbro, A. L. and Franco, L. J. and Moises, R. S.	https://dx.doi.org/10.1016/j.clnu.2020.08.015	Excluded	Non-relevant at title/ abstract screening
What's Cookin': Attitudes Towards A Healthy, Budget-friendly Meal Planning Tool In Patients With Type 2 Diabetes	Journal of the Endocrine Society	2023	7		Abramczyk, R. and Sadiq, S. and Vaz, C. L.	https://dx.doi.org/10.1210/jendso/bvad114.992	Excluded	Non-relevant at title/ abstract screening
Immune Checkpoint Inhibitor-Induced (Type 3) Autoimmune Pancreatitis: Clinical Profile and Natural History Based on Serial Pancreas Volumetry	Gastroenterology	2022			Abreo, M. and Eyada, M. and Issac, A. G. and Abraham, F. and Jacob, J. S. and Wang, Y. and Chari, S. and Yedururi, S. and Thomas, A. S.	https://dx.doi.org/10.1016/S0016-5085%2822%2960420-7	Excluded	Non-relevant at title/ abstract screening
Treatment of newly diagnosed sarcoid-associated pulmonary hypertension with ambrisentan and tadalafil combination therapy	Sarcoidosis Vasculitis and Diffuse Lung Diseases	2020	37	2	Abston, E. and Hon, S. and Lawrence, R. and Berman, J. and Govender, P. and Farber, H. W.	https://dx.doi.org/10.36141/svdld.v37i2.9343	Excluded	Non-relevant at title/ abstract screening
Metastatic adrenocortical carcinoma liver lesion incidentally found during ureteral stent placement	Endocrine Practice	2020			Abu Al Hommos, N. and James, D. and Steinberg, H. and Zakai, Y.	https://dx.doi.org/10.4158/ep-2019-0329	Excluded	Non-relevant at title/ abstract screening
Diabetes and impaired fasting glycemia in the tribes of Khagrachari Hill tracts of Bangladesh	Diabetes Care	2004	27	5	Abu Sayeed, M. and Mahtab, H. and Khanam, P. A. and Ahsan, K. A. and Banu, A. and Rashid, Anmb and Khan, A. K. A.	10.2337/diacare.27.5.1054	Excluded	Non-relevant at title/ abstract screening
Genetic and biological effects of sodium-chloride cotransporter (SLC12A3) in diabetic nephropathy	American Journal of Nephrology	2014	40	5	Abu Seman, N. and He, B. and Ojala, J. R. M. and Wan Mohamud, W. N. and Ostenson, C. G. and Brismar, K. and Gu, H. F.	https://dx.doi.org/10.1159/000368916	Excluded	Non-relevant at title/ abstract screening
Relationship of elevated urinary albumin excretion to components of the metabolic syndrome in non-insulin-dependent diabetes mellitus	Diabetes Research and Clinical Practice	1998	39	2	Abuaisha, B. and Kumar, S. and Malik, R. and Boulton, A. J. M.	10.1016/S0168-8227(97)00111-3	Excluded	Non-relevant at title/ abstract screening
Predisposition to insulin resistance and obesity due to staple consumption of rice: Amylose content versus germination status	Plos One	2017	12	7	Abubakar, B. and Zawawi, N. and Omar, A. R. and Ismail, M.	10.1371/journal.pone.0181309	Excluded	Non-relevant at title/ abstract screening
A predictive model for hyperuricemia among type 2 diabetes mellitus patients in Urumqi, China	BMC Public Health	2023	23	1	Abudureyimu, P. and Pang, Y. and Huang, L. and Luo, Q. and Zhang, X. and Xu, Y. and Jiang, L. and Mohemaiti, P.	https://dx.doi.org/10.1186/s12889-023-16669-6	Excluded	Non-relevant at title/ abstract screening
Living with Diabetes: Personal Interviews with Pakistani Women in Norway	Journal of Immigrant and Minority Health	2018	20	4	Abuelmagd, W. and Hakonsen, H. and Mahmood, K. Q. U. and Taghizadeh, N. and Toverud, E. L.	10.1007/s10903-017-0622-4	Excluded	Non-relevant at title/ abstract screening
Lack of associations between betatrophin/ANGPTL8 level and C-peptide in type 2 diabetic subjects	Cardiovascular Diabetology	2015	14		Abu-Farha, M. and Abubaker, J. and Noronha, F. and Al-Khairi, I. and Cherian, P. and Alarouj, M. and Bennakhi, A. and Elkum, N.	10.1186/s12933-015-0277-1	Excluded	Non-relevant at title/ abstract screening
Occipital blood-brain barrier permeability is an independent predictor of visual outcome in type 2 diabetes, irrespective of the retinal barrier: A longitudinal study	Journal of Neuroendocrinology	2018	30	1	Abuhaiba, S. I. and Cordeiro, M. and Amorim, A. and Cruz, Â and Quendera, B. and Ferreira, C. and Ribeiro, L. and Bernardes, R. and Castelo-Branco, M.	10.1111/jne.12566	Excluded	Non-relevant at title/ abstract screening
Low rates of exercise in patients with metabolic syndrome after an acute coronary syndrome	Clinical Cardiology	2005	28	11	Abuissa, H. and Khanna, A. and Spertus, J.		Excluded	Non-relevant at title/ abstract screening
Adolescent Latinas' with Diabetes and Their Mothers' Understanding of Diabetes and Reproductive Health: Converging Themes to Inform a Culturally Sensitive Preconception Counseling Program	Journal of Pediatric Health Care	2021	35	2	Abujaradeh, H. and Olshansky, E. and Peterson-Burch, F. and Montgomery, K. and Zender, R. and Sorkin, D. H. and Charron-Prochownik, D.	https://dx.doi.org/10.1016/j.pedhc.2020.10.004	Excluded	Non-relevant at title/ abstract screening
Prevalence of QT prolongation and its risk factors in patients with type 2 diabetes	Bmc Endocrine Disorders	2023	23	1	Aburisheh, K. and AlKheraiji, M. F. and Alwalan, S. I. and Isnani, A. C. and Rafiullah, M. and Mujammami, M. and Alfadda, A. A.	10.1186/s12902-022-01235-9	Excluded	Non-relevant at title/ abstract screening
Effectiveness of artificial intelligence vs. human coaching in diabetes prevention: a study protocol for a randomized controlled trial	Trials	2024	25	1	Abusamaan, M. S. and Ballreich, J. and Dobs, A. and Kane, B. and Maruthur, N. and McGready, J. and Riekert, K. and Wanigatunga, A. A. and Alderfer, M. and Alver, D. and Lalani, B. and Ringham, B. and V and i, F. and Zade, D. and Mathioudakis, N. N.	10.1186/s13063-024-08177-8	Excluded	Non-relevant at title/ abstract screening
Patterns and predictors of antihyperglycemic intensification at hospital discharge for type 2 diabetic patients not on home insulin	Journal of Clinical and Translational Endocrinology	2020	20		Abusamaan, M. S. and Fesseha Voss, B. and Kim, H. N. and Reyes-DeJesus, D. and Langan, S. and Niessen, T. M. and Mathioudakis, N. N.	https://dx.doi.org/10.1016/j.jcte.2020.100220	Excluded	Non-relevant at title/ abstract screening
Hypoglycemic risk exposures in relation to low serum glucose values in ambulatory patients	Medicine	2020	99	2	Abusamaan, M. S. and Marzinke, M. A. and Ashok, A. and Carroll, K. and Lane, K. and Jeun, R. and Moseley, K. F. and Carson, K. A. and Mathioudakis, N. N.	https://dx.doi.org/10.1097/MD.0000000000018679	Excluded	Non-relevant at title/ abstract screening
Bariatric surgery outcomes: A single-center study in the United Arab Emirates	Diabetes, Metabolic Syndrome and Obesity	2015	8		Abusnana, S. and Abdi, S. and Tagure, B. and Elbagir, M. and Maleckas, A.	10.2147/DMSO.S87861	Excluded	Non-relevant at title/ abstract screening
Hypoglycaemia among insulin-treated patients with diabetes: Evaluation of the United Arab Emirates cohort of the international operations-hypoglycaemia assessment tool study	Sultan Qaboos University Medical Journal	2018	18	4	Abusnana, S. and Beshyah, S. A. and Al-Mutawa, N. and Tahhan, R. and Jallo, M. and Arora, R. and Aly, H. and Singhal, S.	10.18295/squmj.2018.18.04.004	Excluded	Non-relevant at title/ abstract screening
Circulating WBC, RBC, and hemoglobin level in relation to metabolic syndrome and incident prediabetes in a biracial cohort of normoglycemic subjects with parental type 2 diabetes	Diabetes	2019			Abutineh, I. and Umekwe, N. A. and Ariganjoye, F. and Dagogo-Jack, S.	https://dx.doi.org/10.2337/db19-2426-PUB	Excluded	Non-relevant at title/ abstract screening
Relationship between Serum Vascular Endothelial Growth Factor Levels and Stages of Diabetic Retinopathy and Other Biomarkers	Journal of Ophthalmology	2020			Abu-Yaghi, Nakhleh E. and Abu Tarboush, Nafez M. and Abojaradeh, Ala M. and Al-Akily, Amal S. and Abdo, Esra'a M. and Emoush, Laith O.	10.1155/2020/8480193	Excluded	Non-relevant at title/ abstract screening
Refractory orthostatic hypotension after creation of a brachio-basilic arteriovenous fistula	Hemodialysis International	2019	23	4	Abuzeineh, M. and Yerram, P. and Misra, M.	https://dx.doi.org/10.1111/hdi.12792	Excluded	Non-relevant at title/ abstract screening
A study Of sdLDL-C and insulin resistance in apparently healthy obese young adults of southern part of indian subcontinent	Clinical Chemistry	2015			Acharya, V. and Toora, B. D.		Excluded	Non-relevant at title/ abstract screening
The role of the polycystic ovary syndrome susceptibility locus D19S884 allele 8 in maternal glycemia and fetal size	Journal of Clinical Endocrinology and Metabolism		95	7	Ackerman, C. M. and Lowe, L. P. and Lee, H. and Chen, F. and Hughes, E. and Cholod, P. and Dyer, A. R. and Hayes, M. G. and Metzger, B. E. and Lowe, W. L. and Urbanek, M.	https://dx.doi.org/10.1210/jc.2009-2718	Excluded	Non-relevant at title/ abstract screening
Rationale, design, and baseline characteristics of a community-based comparative effectiveness trial to prevent type 2 diabetes in economically disadvantaged adults: the RAPID Study	Contemporary Clinical Trials	2014	37	1	Ackermann, R. T. and Finch, E. A. and Schmidt, K. K. and Hoen, H. M. and Hays, L. M. and Marrero, D. G. and Saha, C.	https://dx.doi.org/10.1016/j.cct.2013.10.003	Excluded	Non-relevant at title/ abstract screening
A randomized comparative effectiveness trial of a primary care-community linkage for preventing type 2 diabetes	Journal of General Internal Medicine	2015			Ackermann, R. T. and Liss, D. T. and Finch, E. and Hays, L. and Marrero, D. G. and Saha, C.		Excluded	Non-relevant at title/ abstract screening
Cardiovascular Health Disparities in Racial and Other Underrepresented Groups: Initial Results From the All of Us Research Program	Journal of the American Heart Association	2021	10	17	Acosta, J. N. and Leasure, A. C. and Both, C. P. and Szejko, N. and Brown, S. and Torres-Lopez, V. and Abdelhakim, S. and Schindler, J. and Petersen, N. and Sansing, L. and Gill, T. M. and Sheth, K. N. and Falcone, G. J.	https://dx.doi.org/10.1161/JAHA.121.021724	Excluded	Non-relevant at title/ abstract screening
Increased fat cell size: a major phenotype of subcutaneous white adipose tissue in non-obese individuals with type 2 diabetes	Diabetologia	2016	59	3	Acosta, J. R. and Douagi, I. and Andersson, D. P. and Backdahl, J. and Ryden, M. and Arner, P. and Laurencikiene, J.	10.1007/s00125-015-3810-6	Excluded	Non-relevant at title/ abstract screening
A demonstration area for type 2 diabetes prevention in Barranquilla and Juan Mina (Colombia) Baseline characteristics of the study participants	Medicine	2018	97	1	Acosta, T. and Barengo, N. C. and Arrieta, A. and Ricaurte, C. and Tuomilehto, J. O.	10.1097/MD.0000000000009285	Excluded	Non-relevant at title/ abstract screening
Major signaling pathways associated with biochemical recurrence in Hispanic/Latino patients with prostate cancer	Cancer Epidemiology Biomarkers and Prevention	2022			Acosta-Vega, N. L. and Varela, R. and Andres Mesa, J. and Garay, J. and Baddoo, M. C. and Gomez-Gutierrez, A. and Serrano-Gomez, S. J. and Serrano, M. L. and Zabaleta, J. and Combita, A. L. and Sanabria-Salas, M. C.	https://dx.doi.org/10.1158/1538-7755.DISP21-PO-136	Excluded	Non-relevant at title/ abstract screening
Polycystic Ovary Syndrome Comorbidity Patterns Differ between Raciallyand Ethnically Diverse Patients	Fertility and Sterility	2020			Actkins, K. V. and Aldrich, M. and Velez Edwards, D. R. and Davis, L. K.		Excluded	Non-relevant at title/ abstract screening
Using telephone and text-messaging to improve an integrated cardiac and diabetes self-management program: a cross cultural international collaborative project	http://www.who.int/trialsearch/Trial2.aspx?TrialID=ACTRN12611001196932	2011			Actrn		Excluded	Non-relevant at title/ abstract screening
Food 4 Health: using probiotics and prebiotic cereals to reduce blood sugar levels in adults at risk of developing type 2 diabetes He Oranga Kai	http://www.who.int/trialsearch/Trial2.aspx?TrialID=ACTRN12617000990325	2017			Actrn		Excluded	Non-relevant at title/ abstract screening
Mana Tu: how effective is a whanau ora approach to improve HbA1C levels in people with poorly controlled type 2 diabetes mellitus	http://www.who.int/trialsearch/Trial2.aspx?TrialID=ACTRN12617001276347	2017			Actrn		Excluded	Non-relevant at title/ abstract screening
Exercise effects of Dapagliflozin in type II diabetes and heart failure	https://trialsearch.who.int/Trial2.aspx?TrialID=ACTRN12618001981213	2018			Actrn		Excluded	Non-relevant at title/ abstract screening
The effect of an online diabetes risk communication intervention for people impacted by alcohol and other drugs: a randomized controlled trial	https://trialsearch.who.int/Trial2.aspx?TrialID=ACTRN12621000112864	2021			Actrn		Excluded	Non-relevant at title/ abstract screening
Evaluating FEijoa foR DIabetes Prevention in a Multi-ethnic New ZeAlaND Cohort: the FERDINAND study. A community nutrition intervention in individuals with pre-diabetes	https://trialsearch.who.int/Trial2.aspx?TrialID=ACTRN12622000210774	2022			Actrn		Excluded	Non-relevant at title/ abstract screening
Left upper arm hemichorea: An unusual presentation of new onset of type 2 diabetes	Endocrine Reviews	2016			Acuna, M. J. V. and Labinson, P. T. and McDermott, J. W.	https://dx.doi.org/10.1210/endo-meetings.2016.DGM.4.SAT-746	Excluded	Non-relevant at title/ abstract screening
A functional ABCA1 gene variant is associated with low HDL-cholesterol levels and shows evidence of positive selection in Native Americans	Human Molecular Genetics	2010	19	14	Acuna-Alonzo, V. and Flores-Dorantes, T. and Kruit, J. K. and Villarreal-Molina, T. and Arellano-Campos, O. and Hunemeier, T. and Moreno-Estrada, A. and Ortiz-Lopez, M. G. and Villamil-Ramirez, H. and Leon-Mimila, P. and Villalobos-Comparan, M. and Jacobo-Albavera, L. and Ramirez-Jimenez, S. and Sikora, M. and Zhang, LinHua and Pape, T. D. and Granados-Silvestre, M. de A. and Montufar-Robles, I. …		Excluded	Non-relevant at title/ abstract screening
Vitamin B12 deficiency is associated with adverse lipid profile in Europeans and Indians with type 2 diabetes	Cardiovascular Diabetology	2014	13		Adaikalakoteswari, A. and Jayashri, R. and Sukumar, N. and Venkataraman, H. and Pradeepa, R. and Gokulakrishnan, K. and Anjana, R. M. and McTernan, P. G. and Tripathi, G. and Patel, V. and Kumar, S. and Mohan, V. and Saravanan, P.	https://dx.doi.org/10.1186/s12933-014-0129-4	Excluded	Non-relevant at title/ abstract screening
Maturational timing and overweight prevalence in US adolescent girls	American Journal of Public Health	2001	91	4	Adair, L. S. and Gordon-Larsen, P.	http://dx.doi.org/10.2105/AJPH.91.4.642	Excluded	Non-relevant at title/ abstract screening
Impact of culturally specific care teams on mitigation of racial disparities in diabetes care: A five-Year EHR-based study	Diabetes	2021			Adam, A. and Lau, K. H. K. and Shah, H. and Yu, M. G. and King, G. L.	https://dx.doi.org/10.2337/db21-839-P	Excluded	Non-relevant at title/ abstract screening
Periodontal disease is associated with risk of incident diabetes among non-obese individuals	Circulation	2020			Adam, H. S. and Zhang, S. and Philips, K. and Moss, K. and Wu, D. and Selvin, E. and Norby, F. L. and Pankow, J. S. and Demmer, R. and Mustapha, I. and Beck, J. D.	https://dx.doi.org/10.1161/circ.141.suppl_1.P442	Excluded	Non-relevant at title/ abstract screening
Medication adherence and racial differences in A1C control	Diabetes Care	2008	31	5	Adams, A. S. and Trinacty, C. M. and Zhang, F. and Kleinman, K. and Grant, R. W. and Meigs, J. B. and Soumerai, S. B. and Ross-Degnan, D.	https://dx.doi.org/10.2337/dc07-1924	Excluded	Non-relevant at title/ abstract screening
Analysis of advanced glycation end products in the DHS Mind Study	Journal of Diabetes and its Complications	2016	30	2	Adams, J. N. and Martelle, S. E. and Raffield, L. M. and Freedman, B. I. and Langefeld, C. D. and Hsu, F. C. and Maldjian, J. A. and Williamson, J. D. and Hugenschmidt, C. E. and Carr, J. J. and Cox, A. J. and Bowden, D. W.	10.1016/j.jdiacomp.2015.11.025	Excluded	Non-relevant at title/ abstract screening
Analysis of common and coding variants with cardiovascular disease in the Diabetes Heart Study	Cardiovascular Diabetology	2014	13		Adams, J. N. and Raffield, L. M. and Freedman, B. I. and Langefeld, C. D. and Ng, M. C. and Carr, J. J. and Cox, A. J. and Bowden, D. W.	https://dx.doi.org/10.1186/1475-2840-13-77	Excluded	Non-relevant at title/ abstract screening
Diabetes epidemic: implications for nursing practice	Australian nursing journal (July 1993)	2009	16	7	Adams, K.		Excluded	Non-relevant at title/ abstract screening
Cardiovascular risk factors in mild adrenal autonomous cortisol secretion in a Caucasian population	Endocrine Connections	2022	11	9	Adamska, A. and Ulychnyi, V. and Siewko, K. and Poplawska-Kita, A. and Szelachowska, M. and Adamski, M. and Buczynska, A. and Kretowski, A. J.	https://dx.doi.org/10.1530/EC-22-0074	Excluded	Non-relevant at title/ abstract screening
Visceral fat tissue content and HOMA-IR better predicts type 2 diabetes risk than genetic risk score based on 70 SNPs identified by GWAS for type 2 diabetes and/or obesity	Diabetologia	2014			Adamska, E. and Kretowski, A. and Goscik, J. and Wawrusiewicz-Kurylonek, N. and Paczkowska, M. and Bauer, W. and Citko, A. and Ciborowski, M. and Lipinska, D. and Gorska, M.	https://dx.doi.org/10.1007/s00125-014-3355-0	Excluded	Non-relevant at title/ abstract screening
An APOL1 genotype associated with adverse Covid- 19 outcomes: UK-Biobank data, September 2021	Journal of Public Health in Africa	2021			Adamson, W.		Excluded	Non-relevant at title/ abstract screening
Chronic open-angle glaucoma. Review for primary care physicians	Canadian Family Physician		51		Adatia, F. A. and Damji, K. F.		Excluded	Non-relevant at title/ abstract screening
Relationship between Soluble F11 Receptor, Total Nitric Oxide Levels, and Vascular Function in African Americans with Type Ii Diabetes	Journal of the American College of Cardiology	2019			Adedayo, A. M. and Eluwole, A. and Tedla, F. and Kremer, A. and Mastrogiovanni, N. and Khan, M. A. and Rosenberg, C. and Dreizen, P. and LaRosa, J. and Salciccioli, L. and Boutdjir, M. and Banerji, M. A. and Brown, C. and Salifu, M. and Lazar, J. and Bakillah, A.	https://dx.doi.org/10.1016/S0735-1097%2819%2932682-8	Excluded	Non-relevant at title/ abstract screening
Visfatin: Structure, function and relation to diabetes mellitus and other dysfunctions	Current Medicinal Chemistry	2008	15	18	Adeghate, E.	10.2174/092986708785133004	Excluded	Non-relevant at title/ abstract screening
Low uptake of postpartum screening for Type 2 diabetes in women after a diagnosis of gestational diabetes	Diabetic Medicine	2016	33	11	Adekojo, O. and Revell, K. R. and Preece, H. and Morris, S. and Coleman, M. A. and Holt, R. I. G.	10.1111/dme.13084	Excluded	Non-relevant at title/ abstract screening
Preventing Diabetes Mellitus in Nigeria: Effect of Physical Exercise, Appropriate Diet, and Lifestyle Modification	International Journal of Diabetes and Metabolism	2020	25	3	Adeleke, O. R. and Ayenigbara, G. O.	https://dx.doi.org/10.1159/000502006	Excluded	Non-relevant at title/ abstract screening
Can chronic disease management programs for patients with type 2 diabetes reduce productivity-related indirect costs of the disease? Evidence from a randomized controlled trial	Population Health Management	2014	17	2	Adepoju, O. E. and Bolin, J. N. and Ohsfeldt, R. L. and Phillips, C. D. and Zhao, H. and Ory, M. G. and Forjuoh, S. N.	10.1089/pop.2013.0029	Excluded	Non-relevant at title/ abstract screening
Capsule commentary on Lynch et al., Geographic and racial/ethnic variations in patterns of multimorbidity burden in patients with type 2 diabetes	Journal of General Internal Medicine	2015	30	1	Adepoju, Omolola	https://dx.doi.org/10.1007/s11606-014-3005-8	Excluded	Non-relevant at title/ abstract screening
EPH56 Prevalence and Predictors of Musculoskeletal Disorders Among Adults with Type II Diabetes	Value in Health	2023	26		Adesoba, T. and Brown, C. C. and Felix, H. and Baloh, J. and Goudie, A.	https://dx.doi.org/10.1016/j.jval.2023.03.938	Excluded	Non-relevant at title/ abstract screening
Posterior reversible encephalopathy syndrome presenting atypically as a non-convulsive seizure	American Journal of Case Reports	2021	22	1	Adetiloye, A. O. and Manrique, J. V. and Victoria, A. and Haider, H. and Al-Juboori, M. T.	https://dx.doi.org/10.12659/AJCR.933667	Excluded	Non-relevant at title/ abstract screening
Effect of diet composition on insulin sensitivity in humans	Clinical Nutrition Espen	2019	33		Adeva-Andany, M. M. and Gonzalez-Lucan, M. and Fern and ez-Fern and ez, C. and Carneiro-Freire, N. and Seco-Filgueira, M. and Pedre-Pineiro, A. M.	10.1016/j.clnesp.2019.05.014	Excluded	Non-relevant at title/ abstract screening
Insulin resistance is a cardiovascular risk factor in humans	Diabetes & Metabolic Syndrome-Clinical Research & Reviews	2019	13	2	Adeva-Andany, M. M. and Martinez-Rodriguez, J. and Gonzalez-Lucan, M. and Fern and ez-Fern and ez, C. and Castro-Quintela, E.	10.1016/j.dsx.2019.02.023	Excluded	Non-relevant at title/ abstract screening
Adherence to oral antidiabetic medications in the pediatric population with type 2 diabetes	Value in Health	2012			Adeyemi, A. and Rascati, K. L. and Strassels, S. and Lawson, K.	https://dx.doi.org/10.1016/j.jval.2012.03.989	Excluded	Non-relevant at title/ abstract screening
Vitamin D and insulin resistance in non-diabetic women's interagency HIV study participants	AIDS Patient Care & Stds	2013	27	6	Adeyemi, O. M. and Livak, B. and Orsi, J. and Glesby, M. J. and Villacres, M. C. and Weber, K. M. and Sharma, A. and Golub, E. and Young, M. and Cohen, M. and Tien, P. C.	https://dx.doi.org/10.1089/apc.2012.0400	Excluded	Non-relevant at title/ abstract screening
Genetics of type II diabetes in populations of African ancestry	Diabetes Research and Clinical Practice	2014			Adeyemo, A.	https://dx.doi.org/10.1016/S0168-8227%2814%2970005-1	Excluded	Non-relevant at title/ abstract screening
A genome wide quantitative trait linkage analysis for serum lipids in type 2 diabetes in an African population	Atherosclerosis	2005	181	2	Adeyemo, A. A. and Johnson, T. and Acheampong, J. and Oli, J. and Okafor, G. and Amoah, A. and Owusu, S. and Agyenim-Boateng, K. and Eghan, B. A., Jr. and Abbiyesuku, F. and Fasanmade, O. and Rufus, T. and Doumatey, A. and Chen, G. and Zhou, J. and Chen, Y. and Furbert-Harris, P. and Dunston, G. and Collins, F. and Rotimi, C.		Excluded	Non-relevant at title/ abstract screening
A Rare Case of Methicillin-Resistant Staphylococcus Epidermidis Native Mitral Valve Infective Endocarditis	Chest	2023	164		Adhikari, R. and Bowler, S. and Mutyala, M. and Slim, J. and Matti-Orozco, B. and White, C. J.	https://dx.doi.org/10.1016/j.chest.2023.07.361	Excluded	Non-relevant at title/ abstract screening
Disparities in routine healthcare utilization disruptions during COVID-19 pandemic among veterans with type 2 diabetes	BMC Health Services Research	2023	23	1	Adhikari, S. and Titus, A. R. and Baum, A. and Lopez, P. and Kanchi, R. and Orstad, S. L. and Elbel, B. and Lee, D. C. and Thorpe, L. E. and Schwartz, M. D.	https://dx.doi.org/10.1186/s12913-023-09057-8	Excluded	Non-relevant at title/ abstract screening
Disparities in routine healthcare utilization disruptions during COVID-19 pandemic among veterans with type 2 diabetes	BMC Health Services Research	2023	23	1	Adhikari, S. and Titus, A. R. and Baum, A. and Lopez, P. and Kanchi, R. and Orstad, S. L. and Elbel, B. and Lee, D. C. and Thorpe, L. E. and Schwartz, M. D.	https://dx.doi.org/10.1186/s12913-023-09057-8	Excluded	Non-relevant at title/ abstract screening
Diethylcarbamazine (DEC)‐medicated salt for community‐based control of lymphatic filariasis	Cochrane Database of Systematic Reviews	2007		1	Adinarayanan, S. and Critchley, J. A. and Das, P. K. and Gelb and , H.	10.1002/14651858.CD003758.pub2	Excluded	Non-relevant at title/ abstract screening
Prevalence and incidence of complications at diagnosis of T2DM and during follow-up by BMI and ethnicity: a matched case-control analysis	Cardiovascular Diabetology	2018	17		Adjah, E. S. O. and Bellary, S. and Hanif, W. and Patel, K. and Khunti, K. and Paul, S. K.	10.1186/s12933-018-0712-1	Included		Non-mortality outcome(s)
Ethnicity-specific association of BMI levels at diagnosis of type 2 diabetes with cardiovascular disease and all-cause mortality risk	Acta Diabetologica	2019	56	1	Adjah, E. S. O. and Ray, K. K. and Paul, S. K.		Excluded	Wrong outcome
Racial/ethnic differences in the prevalence and incidence of metabolic syndrome in high-income countries: a protocol for a systematic review	Systematic Reviews	2020	9	1	Adjei, N. K. and Samkange-Zeeb, F. and Kebede, M. and Saleem, M. and Heise, T. L. and Zeeb, H.	https://dx.doi.org/10.1186/s13643-020-01400-y	Excluded	Non-relevant at title/ abstract screening
Diabetes in pregnancy: Risk factor analysis from a clinic in the United Arab Emirates	Diabetic Medicine	2013			Adjene, A. O. and Lessan, N. and Al Tikriti, A. and Barakat, M. T. and Abdalla, T.	https://dx.doi.org/10.1111/dme.12091_2	Excluded	Non-relevant at title/ abstract screening
UKPDS results and ethnicity	Practical Diabetes International	2000	17	5	Adler, A.		Excluded	Non-relevant at title/ abstract screening
UKPDS - modelling of cardiovascular risk assessment and lifetime simulation of outcomes	Diabetic Medicine	2008	25		Adler, A. I.	10.1111/j.1464-5491.2008.02498.x	Excluded	Non-relevant at title/ abstract screening
Insulin sensitivity at diagnosis of Type 2 diabetes is not associated with subsequent cardiovascular disease (UKPDS 67)	Diabetic Medicine	2005	22	3	Adler, A. I. and Levy, J. C. and Matthews, D. R. and Stratton, I. M. and Hines, G. and Holman, R. R.	10.1111/j.1464-5491.2004.01418.x	Excluded	Non-relevant at title/ abstract screening
Ethnicity and cardiovascular disease: The incidence of myocardial infarction in white, South Asian, and Afro-Caribbean patients with type 2 diabetes (U.K. prospective diabetes study 32)	Diabetes Care	1998	21	8	Adler, A. I. and Neil, H. A. W. and Stratton, I. M. and Holman, R. R. and Turner, R. C.	10.2337/diacare.21.8.1271	Excluded	Study took place (published or data collection) before year 2000
Association of systolic blood pressure with macrovascular and microvascular complications of type 2 diabetes (UKPDS 36): prospective observational study	Bmj-British Medical Journal	2000	321	7258	Adler, A. I. and Stratton, I. M. and Neil, H. A. W. and Yudkin, J. S. and Matthews, D. R. and Cull, C. A. and Wright, A. D. and Turner, R. C. and Holman, R. R.	10.1136/bmj.321.7258.412	Excluded	Outcomes not stratified by ethnicity
Is diabetes mellitus a risk factor for ovarian cancer? A case-control study in Utah and Washington (United States)	Cancer Causes and Control	1996	7	4	Adler, A. I. and Weiss, N. S. and Kamb, M. L. and Lyon, J. L.	10.1007/BF00052674	Excluded	Non-relevant at title/ abstract screening
An American epidemic--diabetes	Newsweek	2000	136	10	Adler, J. and Kalb, C.		Excluded	Non-relevant at title/ abstract screening
Ethnic disparities in conversion from impaired fasting plasma glucose to type 2 diabetes	Diabetologia	2013			Admiraal, W. and Holleman, F. and Snijder, M. and Peters, R. and Brewster, L. and Hoekstra, J. and Stronks, K. and Van Valkengoed, I.	https://dx.doi.org/10.1007/s00125-013-3012-z	Excluded	Non-relevant at title/ abstract screening
Ethnic disparities in the association of impaired fasting glucose with the 10-year cumulative incidence of type 2 diabetes	Diabetes Research & Clinical Practice	2014	103	1	Admiraal, W. M. and Holleman, F. and Snijder, M. B. and Peters, R. J. and Brewster, L. M. and Hoekstra, J. B. and Stronks, K. and van Valkengoed, I. G.	https://dx.doi.org/10.1016/j.diabres.2013.10.014	Excluded	Non-relevant at title/ abstract screening
The association of physical inactivity with Type 2 diabetes among different ethnic groups	Diabetic Medicine	2011	28	6	Admiraal, W. M. and Valkengoed, I. G. M. van and Munter, J. S. L. de and Stronks, K. and Hoekstra, J. B. L. and Holleman, F.		Excluded	Non-relevant at title/ abstract screening
Cold-induced activity of brown adipose tissue in young lean men of South-Asian and European origin	Diabetologia	2013	56	10	Admiraal, W. M. and Verberne, H. J. and Karamat, F. A. and Soeters, M. R. and Hoekstra, J. B. L. and Holleman, F.	10.1007/s00125-013-2938-5	Excluded	Non-relevant at title/ abstract screening
Intensive lifestyle intervention in general practice to prevent type 2 diabetes among 18 to 60-year-old South Asians: 1-year effects on the weight status and metabolic profile of participants in a randomized controlled trial	PLoS ONE [Electronic Resource]	2013	8	7	Admiraal, W. M. and Vlaar, E. M. and Nierkens, V. and Holleman, F. and Middelkoop, B. J. and Stronks, K. and van Valkengoed, I. G.	https://dx.doi.org/10.1371/journal.pone.0068605	Excluded	Non-relevant at title/ abstract screening
Impact of the Integrated Care Pilot on HbA1c, cholesterol and systolic blood pressure levels in patients with diabetes	Diabetic Medicine	2014			Adomaviciute, S. and Watt, H. and Soljak, M. and Car, J. and Majeed, A.	https://dx.doi.org/10.1111/dme.12378_2	Excluded	Non-relevant at title/ abstract screening
Home Blood Pressure Compared With Office Blood Pressure in Relation to Dysglycemia	American Journal of Hypertension	2022	35	9	af Geijerstam, P. and Engvall, J. and Ostgren, C. J. and Nystrom, F. H. and Radholm, K.	10.1093/ajh/hpac082	Excluded	Non-relevant at title/ abstract screening
Immigrant generation and diabetes risk among Mexican Americans: the Sacramento Area Latino Study on Aging	American journal of public health	2013	103	5	Afable-Munsuz, A. and Mayeda, E. R. and Perez-Stable, E. J. and Haan, M. N.	https://dx.doi.org/10.2105/AJPH.2012.300969	Excluded	Non-relevant at title/ abstract screening
Contribution of lower physical activity levels to higher risk of insulin resistance and associated metabolic disturbances in South Asians compared to Europeans	PLoS ONE [Electronic Resource]	2019	14	5	Afaq, S. and Kooner, A. S. and Loh, M. and Kooner, J. S. and Chambers, J. C.	https://dx.doi.org/10.1371/journal.pone.0216354	Excluded	Non-relevant at title/ abstract screening
Association of non-alcoholic fatty liver disease with microvascular complications of type 2 diabetes	Primary care diabetes	2019	13	6	Afarideh, M. and Aryan, Z. and Ghajar, A. and Ganji, M. and Ghaemi, F. and Saadat, M. and Heidari, B. and Mechanick, J. I. and Esteghamati, A.	https://dx.doi.org/10.1016/j.pcd.2019.03.009	Excluded	Non-relevant at title/ abstract screening
Severe hyperglycemia and insulin resistance in patients with SARS-CoV-2 infection: a report of two cases	Clinical Diabetes and Endocrinology	2021	7	1	Affinati, A. H. and Wallia, A. and Gianch and ani, R. Y.	https://dx.doi.org/10.1186/s40842-021-00121-y	Excluded	Non-relevant at title/ abstract screening
Kidney disease and increased mortality risk in type 2 diabetes	Journal of the American Society of Nephrology	2013	24	2	Afkarian, M. and Sachs, M. C. and Kestenbaum, B. and Hirsch, I. B. and Tuttle, K. R. and Himmelfarb, J. and Boer, I. H. D.	10.1681/ASN.2012070718	Excluded	Outcomes not stratified by ethnicity
Urine matrix metalloproteinase-7 and risk of kidney disease progression and mortality in type 2 diabetes	Journal of Diabetes & its Complications	2015	29	8	Afkarian, Maryam and Zelnick, Leila R. and Ruzinski, John and Kestenbaum, Bryan and Himmelfarb, Jonathan and de Boer, Ian H. and Mehrotra, Rajnish	10.1016/j.jdiacomp.2015.08.024	Excluded	Non-relevant at title/ abstract screening
Macro- and micro-vascular complications and their determinants among people with type 2 diabetes in Bangladesh	Diabetes & Metabolic Syndrome-Clinical Research & Reviews	2019	13	5	Afroz, A. and Zhang, W. and Loh, A. J. W. and Lee, D. X. J. and Billah, B.	10.1016/j.dsx.2019.07.046	Excluded	Non-relevant at title/ abstract screening
Increased lipogenesis and impaired B-oxidation predict type 2 diabetic kidney disease progression in American Indians	JCI Insight	2019	4	21	Afshinnia, F. and Nair, V. and Lin, J. and Rajendiran, T. M. and Soni, T. and Byun, J. and Sharma, K. and Fort, P. E. and Gardner, T. W. and Looker, H. C. and Nelson, R. G. and Brosius, F. C. and Feldman, E. L. and Michailidis, G. and Kretzler, M. and Pennathur, S.	https://dx.doi.org/10.1172/jci.insight.130317	Excluded	Non-relevant at title/ abstract screening
Gastrointestinal Malignancies in Hospitalized Patients with Non-Alcoholic Fatty Liver Disease (Nafld): Analysis of the National Inpatient Sample (Nis)	Hepatology	2023	78		Afzaal, T. and Hudson, D. and Khan, M. Q. and Qumosani, K. M. and Teriaky, A.	https://dx.doi.org/10.1097/HEP.0000000000000580	Excluded	Non-relevant at title/ abstract screening
An Unusual Cause of Transaminitis	Chest	2020			Afzal, M. and Aamir, M. and Dar, S.	https://dx.doi.org/10.1016/j.chest.2020.08.935	Excluded	Non-relevant at title/ abstract screening
Sodium-Glucose Cotransporter-2 Inhibitors Improve Cardiovascular Dysfunction in Type 2 Diabetic East Asians	Metabolites	2021	11	11	Afzal, M. and Al-Abbasi, F. A. and Nadeem, M. S. and Alshehri, S. and Ghoneim, M. M. and Imam, S. S. and Almalki, W. H. and Kazmi, I.	10.3390/metabo11110794	Excluded	Non-relevant at title/ abstract screening
Relationships of diabetes self-care behaviours to glycaemic control in adults with type 2 diabetes and comorbid heart failure	Nursing Open	2020	7	5	Aga, F. and Dunbar, S. B. and Kebede, T. and Higgins, M. K. and Gary, R.	10.1002/nop2.517	Excluded	Non-relevant at title/ abstract screening
Combined pharmacological and psychosocial interventions for alcohol use disorder	Cochrane Database of Systematic Reviews	2023		3	Agabio, R. and Camposeragna, A. and Saulle, R. and Krupchanka, D. and Leggio, L. and Minozzi, S.	10.1002/14651858.CD015673	Excluded	Non-relevant at title/ abstract screening
[Surgical treatment of COVID-19 patients during the pandemic]	Khirurgiia	2023		7	Agadzhanov, V. G. and Khorobrykh, T. V. and Khmyrova, S. E. and Khusainova, N. R. and Begunova, A. K.	https://dx.doi.org/10.17116/hirurgia20230715 %(Opyt khirurgicheskogo lecheniya patsientov s COVID-19 v period pandemii	Excluded	Non-relevant at title/ abstract screening
The impact of obesity on prostate cancer recurrence observed after exclusion of diabetics	Cancer Causes and Control	2015	26	6	Agalliu, I. and Williams, S. and Adler, B. and Androga, L. and Siev, M. and Lin, J. and Xue, X. and Huang, G. and Strickler, H. D. and Ghavamian, R.	https://dx.doi.org/10.1007/s10552-015-0554-z	Excluded	Non-relevant at title/ abstract screening
Genetic analysis of the NAT2 and CYP2D6 polymorphisms in white patients with non-insulin-dependent diabetes mellitus	Pharmacogenetics	1996	6	5	Agúndez, J. A. G. and Menaya, J. G. and Tejeda, R. and Lago, F. and Chávez, M. and Benítez, J.	10.1097/00008571-199610000-00011	Excluded	Non-relevant at title/ abstract screening
Effectiveness of the CANRISK tool in the identification of dysglycemia in a Canadian South Asian Population	Health Promotion and Chronic Disease Prevention in Canada: Research, Policy and Practice	2018	38	7	Agarwal, G. and Jiang, Ying and Lemieux, C. and Katwyk, S. R. van and Mao, Yang and Orpana, H. and Fong, M. and Morrison, H.		Excluded	Non-relevant at title/ abstract screening
The relationship between albuminuria and hormone therapy in postmenopausal women	American Journal of Kidney Diseases	2005	45	6	Agarwal, M. and Selvan, V. and Freedman, B. I. and Liu, Y. and Wagenknecht, L. E.		Excluded	Non-relevant at title/ abstract screening
Gestational diabetes in the Arab gulf countries: Sitting on a land-mine	International Journal of Environmental Research and Public Health	2020	17	24	Agarwal, M. M.	https://dx.doi.org/10.3390/ijerph17249270	Excluded	Non-relevant at title/ abstract screening
Gestational diabetes mellitus: Confusion among medical doctors caused by multiple international criteria	Journal of Obstetrics and Gynaecology Research	2015	41	6	Agarwal, M. M. and Shah, S. M. and Al Kaabi, J. and Saquib, S. and Othman, Y.	10.1111/jog.12661	Excluded	Non-relevant at title/ abstract screening
Coronary calcification, c-reactive protein and prediction of cardiovascular and all-cause mortality in diabetes: Diabetes heart study	Circulation	2012			Agarwal, S. and Cox, A. J. and Herrington, D. M. and Jorgensen, N. and Xu, J. and Carr, J. J. and Freedman, B. I. and Bowden, D. W.		Excluded	Non-relevant at title/ abstract screening
The association of vascular atherosclerotic plaque and cardiovascular mortality in the diabetes heart study	Diabetes	2012			Agarwal, S. and Cox, A. J. and Herrington, D. M. and Jorgensen, N. and Xu, J. and Carr, J. J. and Freedman, B. I. and Bowden, D. W.	https://dx.doi.org/10.2337/db12-378-655	Excluded	Non-relevant at title/ abstract screening
The association of vascular calcification and all cause mortality in diabetes: Diabetes heart study	Circulation	2011			Agarwal, S. and Herrington, D. M. and Cox, A. J. and Morgan, T. M. and Xu, J. and Carr, J. J. and Freedman, B. I. and Bowden, D. W.		Excluded	Non-relevant at title/ abstract screening
Disparities in Care Delivery and Outcomes in Young Adults With Diabetes	Current Diabetes Reports	2018	18	9	Agarwal, S. and Hilliard, M. and Butler, A.	https://dx.doi.org/10.1007/s11892-018-1037-x	Excluded	Non-relevant at title/ abstract screening
Transfer from paediatric to adult care for young adults with Type 2 diabetes: the SEARCH for Diabetes in Youth Study	Diabetic Medicine	2018	35	4	Agarwal, S. and Raymond, J. K. and Isom, S. and Lawrence, J. M. and Klingensmith, G. and Pihoker, C. and Corathers, S. and Saydah, S. and D'Agostino, Jr R. B. and Dabelea, D.	10.1111/dme.13589	Excluded	Non-relevant at title/ abstract screening
Preadmission diabetes-specific risk factors for mortality in hospitalized patients with diabetes and coronavirus disease 2019	Diabetes Care	2020	43	10	Agarwal, S. and Schechter, C. and Southern, W. and Cr and all, J. P. and Tomer, Y.		Excluded	Non-relevant at title/ abstract screening
The Use of Risk-Enhancing Factors to Personalize ASCVD Risk Assessment: Evidence and Recommendations from the 2018 AHA/ACC Multi-Society Cholesterol Guidelines	Current Cardiovascular Risk Reports	2019	13	7	Agarwala, A. and Liu, J. and Ballantyne, C. M. and Virani, S. S.	https://dx.doi.org/10.1007/s12170-019-0616-y	Excluded	Non-relevant at title/ abstract screening
Trends in the management of risk of diabetes complications in different ethnic groups in New Zealand primary care	Primary care diabetes	2008	2	4	Agban, H. and Elley, C. R. and Kenealy, T. and Robinson, E.	https://dx.doi.org/10.1016/j.pcd.2008.08.002	Excluded	Wrong outcome
Two-Phase Evaluation of a Community-Based Lifestyle Intervention for Palestinian Women in East Jerusalem: A Quasi-Experimental Study Followed by Dissemination	International Journal of Environmental Research & Public Health [Electronic Resource]	2020	17	24	Agbaria, N. and Nubani-Husseini, M. and Barakat, R. A. and Leiter, E. and Greenberg, K. L. and Karjawally, M. and Keidar, O. and Donchin, M. and Zwas, D. R.	https://dx.doi.org/10.3390/ijerph17249184	Excluded	Non-relevant at title/ abstract screening
Targeting lammation-induced obesity and metabolic diseases by curcumin and other nutraceuticals	Annual Review of Nutrition	2010	30		Aggarwal, B. B.	10.1146/annurev.nutr.012809.104755	Excluded	Non-relevant at title/ abstract screening
Identifying patients with type 2 diabetes mellitus who require pharmacotherapy for nonalcoholic steatohepatitis (NASH) using the fast score	American Journal of Gastroenterology	2020			Aggarwal, P. and Singh, T. and Harrington, A. and Cummings-John, O. and Kohli, A. and Noureddin, M. and Alkhouri, N.	https://dx.doi.org/10.14309/01.ajg.0000706808.58600.67	Excluded	Non-relevant at title/ abstract screening
Intensive Blood Pressure Targets for Diabetic and Other High-Risk Populations: A Pooled Individual Patient Data Analysis	Hypertension	2018	71	5	Aggarwal, R. and Steinkamp, J. and Chiu, N. and Petrie, B. and Mirzan, H.	https://dx.doi.org/10.1161/HYPERTENSIONAHA.117.10713	Excluded	Non-relevant at title/ abstract screening
Major risks indicators for diabetic kidney disease	Journal of the Indian Medical Association	2018	116	10	Aggarwal, S.		Excluded	Non-relevant at title/ abstract screening
Adiposity is associated with DNA methylation profile in adipose tissue	International Journal of Epidemiology	2015	44	4	Agha, G. and E Houseman, A. and Kelsey, K. T. and Eaton, C. B. and Buka, S. L. and Loucks, E. B.	10.1093/ije/dyu236	Excluded	Non-relevant at title/ abstract screening
Adiposity is associated with genome-wide DNA methylation in adipose tissue	Circulation	2014			Agha, G. and Houseman, A. E. and Kelsey, K. T. and Eaton, C. B. and Buka, S. L. and Loucks, E. B.		Excluded	Non-relevant at title/ abstract screening
Replacing insulin with exenatide in a South Asian population group with Type 2 diabetes	Diabetic Medicine	2012			Agha-Jaffar, R. and Steer, K. A.	https://dx.doi.org/10.1111/j.1464-5491.2011.03555_2.x	Excluded	Non-relevant at title/ abstract screening
Informative combination of CLU rs11136000, serum HDL levels, diabetes, and age as a new piece of puzzle-picture of predictive medicine for cognitive disorders	Molecular Biology Reports	2019	46	1	Aghajanpour-Mir, M. and Amjadi-Moheb, F. and Dadkhah, T. and Hosseini, S. R. and Ghadami, E. and Assadollahi, E. and Akhavan-Niaki, H. and Ahangar, A. A.	10.1007/s11033-018-4561-5	Excluded	Non-relevant at title/ abstract screening
12-month follow-up evaluation of the NHS Health Checks programme for Islington PCT: The community setting	Proceedings of the Nutrition Society	2013			Aghili, A. and Greenwood, C. and Bhakta, D.	https://dx.doi.org/10.1017/S0029665113002930	Excluded	Non-relevant at title/ abstract screening
Interventions for weight reduction in obesity to improve survival in women with endometrial cancer	Cochrane Database of Systematic Reviews	2023		3	Agnew, H. and Kitson, S. and Crosbie, E. J.	10.1002/14651858.CD012513.pub3	Excluded	Non-relevant at title/ abstract screening
A comprehensive review of healthy effects of vegetarian diets	Nutrition Metabolism & Cardiovascular Diseases	2023	33	7	Agnoli, C. and Baroni, L. and Bertini, I. and Ciappellano, S. and Fabbri, A. and Goggi, S. and Metro, D. and Papa, M. and Sbarbati, R. and Scarino, M. L. and Pellegrini, N. and Sieri, S.	https://dx.doi.org/10.1016/j.numecd.2023.04.005	Excluded	Non-relevant at title/ abstract screening
The disproportionate burden of kidney disease in those who can least afford it	Kidney International Supplement	2005	97	3	Agodoa, L. and Norris, K. and Pugsley, D.		Excluded	Non-relevant at title/ abstract screening
High-density lipoprotein-cholesterol and incident type 2 diabetes mellitus among African Americans: The Jackson Heart Study	Diabetic Medicine	2022	39	8	Agoons, D. D. and Musani, S. K. and Correa, A. and Golden, S. H. and Bertoni, A. G. and Echouffo-Tcheugui, J. B.	https://dx.doi.org/10.1111/dme.14895	Excluded	Non-relevant at title/ abstract screening
Older diabetic patients' attitudes and beliefs about health and illness	Journal of Clinical Nursing	2014	23	21	Agrali, H. and Akyar, I.	https://dx.doi.org/10.1111/jocn.12540	Excluded	Non-relevant at title/ abstract screening
The Prevalence of Risk Factors Associated with Heart Failure	Journal of Research in Medical and Dental Science	2022	10	9	Agrawal, S. and Laishram, G.		Excluded	Non-relevant at title/ abstract screening
Understanding the growing epidemic of type 2 diabetes in the Hispanic population living in the United States	Diabetes/Metabolism Research and Reviews	2019	35	2	Aguayo-Mazzucato, C. and Diaque, P. and Hern and ez, S. and Rosas, S. and Kostic, A. and Caballero, A. E.		Excluded	Non-relevant at title/ abstract screening
Hemichorea-hemiballismus syndrome without damage to the subthalamic nucleus?	Movement Disorders	2022			Aguiar, A. and Duarte, I. and Juca Neto, J. and Do Nascimento, G. and Dos Santos, J.	https://dx.doi.org/10.1002/mds.29223	Excluded	Non-relevant at title/ abstract screening
Characteristics of men classified at high-risk for type 2 diabetes mellitus using the AUSDRISK screening tool	Diabetes Research and Clinical Practice	2015	108	1	Aguiar, E. J. and Morgan, P. J. and Collins, C. E. and Plotnikoff, R. C. and Callister, R.	https://dx.doi.org/10.1016/j.diabres.2015.01.017	Excluded	Non-relevant at title/ abstract screening
Pro103 Reassessment of a Real-World Population of Adults with Type 2 Diabetes (T2d): When Low Levels of C-Peptide or Presence of Diabetes Autoantibodies Might Indicate Possible Type 1 Diabetes (T1d)	Value in Health	2020			Aguilar, D. and Yuan, G. and Wade, R. L. and Lu, J. and Raupp, M. and Lichtenstein, M.	https://dx.doi.org/10.1016/j.jval.2020.04.1324	Excluded	Non-relevant at title/ abstract screening
Variation in characteristics and A1C outcomes of patients with type 2 diabetes mellitus (T2DM) treated with canagliflozin in multiple US States: A descriptive, retrospective cohort study	Value in Health	2018			Aguilar, R. and Patel, C. A. and Buysman, E. K. and Ingham, M. and Anderson, A.		Excluded	Non-relevant at title/ abstract screening
Adult-Onset Atypical (Type 1) Diabetes: Additional insights and differences with type 1A diabetes in a European Mediterranean population	Diabetes Care	2004	27	5	Aguilera, E. and Casamitjana, R. and Ercilla, G. and Oriola, J. and Gomis, R. and Conget, I.	10.2337/diacare.27.5.1108	Excluded	Non-relevant at title/ abstract screening
Sweetener influences plasma concentration of flavonoids in humans after an acute intake of a new (poly)phenol-rich beverage	Nutrition Metabolism and Cardiovascular Diseases	2021	31	3	Agullo, V. and Dominguez-Perles, R. and Garcia-Viguera, C.	10.1016/j.numecd.2020.11.016	Excluded	Non-relevant at title/ abstract screening
Rationale and cross-sectional study design of the Research on Obesity and type 2 Diabetes among African Migrants: the RODAM study	BMJ Open	2014	4	3	Agyemang, C. and Beune, E. and Meeks, K. and Owusu-Dabo, E. and Agyei-Baffour, P. and Aikins, Ad and Dodoo, F. and Smeeth, L. and Addo, J. and Mockenhaupt, F. P. and Amoah, S. K. and Schulze, M. B. and Danquah, I. and Spranger, J. and Nicolaou, M. and Klipstein-Grobusch, K. and Burr, T. and Henneman, P. and Mannens, M. M. and van Straalen, J. P. and Bahendeka, S. and Zwinderman, A. H. and Kunst, …	https://dx.doi.org/10.1136/bmjopen-2014-004877	Excluded	Non-relevant at title/ abstract screening
Diabetes prevalence in populations of South Asian Indian and African origins: A comparison of england and the Netherlands	Epidemiology	2011	22	4	Agyemang, C. and Kunst, A. E. and Bhopal, R. and Anujuo, K. and Zaninotto, P. and Nazroo, J. and Nicolaou, M. and Unwin, N. and Van Valkengoed, I. and Ken Redekop, W. and Stronks, K.	10.1097/EDE.0b013e31821d1096	Excluded	Non-relevant at title/ abstract screening
A cross-national comparative study of metabolic syndrome among non-diabetic Dutch and English ethnic groups	European Journal of Public Health	2013	23	3	Agyemang, C. and Kunst, A. E. and Bhopal, R. and Zaninotto, P. and Nazroo, J. and Unwin, N. and van Valkengoed, I. and Redekop, W. K. and Stronks, K.	https://dx.doi.org/10.1093/eurpub/cks041	Excluded	Non-relevant at title/ abstract screening
Type 2 diabetes burden among migrants in Europe: unravelling the causal pathways	Diabetologia	2021	64	12	Agyemang, C. and Linden, E. L. van der and Bennet, L.		Excluded	Non-relevant at title/ abstract screening
Educational inequalities in metabolic syndrome vary by ethnic group: evidence from the SUNSET study	International Journal of Cardiology	2010	141	3	Agyemang, C. and van Valkengoed, I. and Hosper, K. and Nicolaou, M. and van den Born, B. J. and Stronks, K.	https://dx.doi.org/10.1016/j.ijcard.2008.12.023	Excluded	Non-relevant at title/ abstract screening
Economic Burden of Severe Hypoglycemia Among Patients With Diabetes Mellitus	Cureus Journal of Medical Science	2022	14	11	Ahammed, A. and Aktaruzzaman, A. H. M. and Gaffar, A. and Afsana, F. and Mir, A. S. and Kabir, L. and Selim, S. and Pathan, M. F.	10.7759/cureus.31889	Excluded	Non-relevant at title/ abstract screening
Genetic glucocorticoid receptor variants differ between ethnic groups but do not explain variation in age of diabetes onset, metabolic and inflammation parameters in patients with type 2 diabetes	Frontiers in Endocrinology	2023	14		Ahdi, M. and Gerards, M. C. and Smits, P. H. M. and Meesters, E. W. and Br and jes, D. P. M. and Nieuwdorp, M. and Gerdes, V. E. A.	https://dx.doi.org/10.3389/fendo.2023.1200183	Excluded	Non-relevant at title/ abstract screening
Skin autofluorescence and complications of diabetes: does ethnic background or skin color matter?	Diabetes Technology & Therapeutics	2015	17	2	Ahdi, M. and Gerdes, V. E. and Graaff, R. and Kuipers, S. and Smit, A. J. and Meesters, E. W.	https://dx.doi.org/10.1089/dia.2013.0374	Excluded	Non-relevant at title/ abstract screening
Prevalence and correlates of preventive care among adults with diabetes in Kansas	Diabetes Care	2000	23	4	Ahluwalia, H. K. and Miller, C. E. and Pickard, S. P. and Mayo, M. S. and Ahluwalia, J. S. and Beckles, G. L.		Excluded	Non-relevant at title/ abstract screening
Common variants of inflammatory cytokine genes are associated with risk of nephropathy in type 2 diabetes among Asian Indians	PLoS ONE [Electronic Resource]	2009	4	4	Ahluwalia, T. S. and Khullar, M. and Ahuja, M. and Kohli, H. S. and Bhansali, A. and Mohan, V. and Venkatesan, R. and Rai, T. S. and Sud, K. and Singal, P. K.	https://dx.doi.org/10.1371/journal.pone.0005168	Excluded	Non-relevant at title/ abstract screening
Behcet's disease in a patient diagnosed with ulcerative proctitis	American Journal of Gastroenterology	2021			Ahmad Adil, S. and Al Kazzi, E. S. and Katz, J.	https://dx.doi.org/10.14309/01.ajg.0000783336.88160.59	Excluded	Non-relevant at title/ abstract screening
IDF2022-0579 Post COVID-19 diabetes project: Intensive cardio-renal-metabolic management for people living with type 2 diabetes (T2D)	Diabetes Research and Clinical Practice	2023			Ahmad, E. and Alabraba, V. and Skarlatos, M. and Barker, M. M. and Trivedi, H. and Herring, L. and Harrison, M. and Webb, D. R. and Davies, M. J.	https://dx.doi.org/10.1016/j.diabres.2023.110421	Excluded	Non-relevant at title/ abstract screening
Association between ethnicity and longitudinal changes in HbA1c among type 2 diabetes patients	Journal of Diabetes Investigation	2018			Ahmad, E. and Rampal, S. and Bhoo-Pathy, N.	https://dx.doi.org/10.1111/jdi.12939	Excluded	Non-relevant at title/ abstract screening
Physical Activity of Type 2 Diabetes Mellitus Patients and Non-Diabetes Participants in Yangon, Myanmar: A Case-Control Study Applying the International Physical Activity Questionnaires (IPAQ-S)	Diabetes Metabolic Syndrome and Obesity-Targets and Therapy	2021	14		Ahmad, I. and Aung, M. N. and Ueno, S. and Khin, E. T. and Latt, T. S. and Moolphate, S. and Yuasa, M.	10.2147/DMSO.S291468	Excluded	Non-relevant at title/ abstract screening
Hypoglycemia in people with type 2 diabetes and CKD	Clinical Journal of the American Society of Nephrology	2019	14	6	Ahmad, I. and Zelnick, L. R. and Batacchi, Z. and Robinson, N. and Dighe, A. and Manski-Nankervis, J. O. E. and Furler, J. and O'Neal, D. N. and Little, R. and Trence, D. and Hirsch, I. B. and Bansal, N. and De Boer, I. H.	https://dx.doi.org/10.2215/CJN.11650918	Excluded	Non-relevant at title/ abstract screening
Testosterone deficiency syndrome among males with type 2 diabetes mellitus in East Malaysia	Nagoya Journal of Medical Science	2020	82	4	Ahmad, S. and Jerampang, P. and Tohid, H. and Ali, M. F. and Jamil, T. R. and Kong, C. H. C.	10.18999/nagjms.82.4.613	Excluded	Non-relevant at title/ abstract screening
"I Had Nobody to Represent Me": How Perceptions of Diabetes Health-Care Providers' Age, Gender and Ethnicity Impact Shared Decision-Making in Adults With Type 1 and Type 2 Diabetes	Canadian Journal of Diabetes	2021	45	1	Ahmad, T. and Hari, S. and Cleary, D. and Yu, C.	https://dx.doi.org/10.1016/j.jcjd.2020.06.002	Excluded	Non-relevant at title/ abstract screening
Non-communicable diseases in the southwest of Iran: profile and baseline data from the Shahrekord PERSIAN Cohort Study	BMC Public Health	2021	21	1	Ahmadi, A. and Shirani, M. and Khaledifar, A. and Hashemzadeh, M. and Solati, K. and Kheiri, S. and Sadeghi, M. and Mohammadian-Hafshejani, A. and Shahraki, H. R. and Asgharzadeh, A. and Salehifard, A. Z. and Mousavi, M. and Zarean, E. and Goujani, R. and Nazari, S. S. H. and Poustchi, H. and Dugue, P. A.	https://dx.doi.org/10.1186/s12889-021-12326-y	Excluded	Non-relevant at title/ abstract screening
Association of CTLA-4 gene 49A/G polymorphism with the incidence of type 1 diabetes mellitus in the Iranian Kurdish population	Pakistan Journal of Biological Sciences	2013	16	24	Ahmadi, S. and Rostamzadeh, J. and Khosravi, D. and Shariati, P. and Shakiba, N.		Excluded	Non-relevant at title/ abstract screening
Genetic scores associated with favourable and unfavourable adiposity have consistent effect on metabolic profile and disease risk across diverse ethnic groups	Diabetic Medicine	2023	40	12	Ahmed, A. and Justo, S. and Yaghootkar, H.	https://dx.doi.org/10.1111/dme.15213	Excluded	Non-relevant at title/ abstract screening
Metabolic syndrome in type 2 diabetes: comparison of WHO, modified ATPIII & IDF criteria	JPMA - Journal of the Pakistan Medical Association	2012	62	6	Ahmed, A. and Khan, T. E. and Yasmeen, T. and Awan, S. and Islam, N.		Excluded	Non-relevant at title/ abstract screening
Demographic and clinical comparisons of south asians with type 2 diabetes vs. Caucasians and African Americans in an urban clinical setting	Diabetes	2019			Ahmed, A. and Rahman, W. and Munir, K. M.	https://dx.doi.org/10.2337/db19-225-LB	Excluded	Non-relevant at title/ abstract screening
Effects of dietary and lifestyle management on type 2 diabetes development among ethnic minority adults living in the UK: A generational shift	International Journal of Gastronomy and Food Science	2023	31		Ahmed, A. and Tsiami, A. and Khan, H. T. A.	10.1016/j.ijgfs.2022.100634	Excluded	Non-relevant at title/ abstract screening
Effects of dietary and lifestyle management on type 2 diabetes development among ethnic minority adults living in the UK: a generational shift	International Journal of Gastronomy and Food Science	2023	31	67	Ahmed, A. and Tsiami, A. and Khan, H. T. A.	http://dx.doi.org/10.1016/j.ijgfs.2022.100634	Excluded	Non-relevant at title/ abstract screening
Advancing a causal role of type 2 diabetes and its components in developing macro‐ and microvascular complications via genetic studies	Diabetic Medicine	2022	39	12	Ahmed, Altayeb and Sattar, Naveed and Yaghootkar, Hanieh	10.1111/dme.14982	Excluded	Non-relevant at title/ abstract screening
In-hospital mortality among patients with type 2 diabetes mellitus and acute myocardial infarction: Results from the national inpatient sample, 2000-2010	Journal of the American Heart Association	2014	3	4	Ahmed, B. and Davis, H. T. and Laskey, W. K.	https://dx.doi.org/10.1161/JAHA.114.001090	Excluded	Non-relevant at title/ abstract screening
The Presence of Alpha-1 Antitrypsin Deficiency in Acute Exacerbation of Chronic Obstructive Pulmonary Disease: Analysis of Patient Demographics and Cardio-Pulmonary Outcomes	Chest	2023	164		Ahmed, I. and Shankar, K. and Amoateng, R.	https://dx.doi.org/10.1016/j.chest.2023.07.2561	Excluded	Non-relevant at title/ abstract screening
Improvement in Hemoglobin A1c after Laparoscopic Roux-en-Y Gastric Bypass and Sleeve Gastrectomy in an Ethnically Diverse Population	Surgery for Obesity and Related Diseases	2019			Ahmed, L. and Saeed, S. and Saeed, K. and Khan, K. and Alothman, S. and Gray, S. and Passos, B. and Persaud, A. and Suman, P.	https://dx.doi.org/10.1016/j.soard.2019.08.540	Excluded	Non-relevant at title/ abstract screening
Vitamin B12 deficiency in metformin-treated type-2 diabetes patients, prevalence and association with peripheral neuropathy	BMC Pharmacology & Toxicology	2016	17	1	Ahmed, M. A. and Muntingh, G. and Rheeder, P.		Excluded	Non-relevant at title/ abstract screening
Nonalcoholic Fatty Liver Disease and COVID-19: an Epidemic that Begets Pandemic	World Journal of Clinical Cases	2021	9	17	Ahmed, M. and Ahmed, M. H.	10.12998/wjcc.v9.i17.4133	Excluded	Non-relevant at title/ abstract screening
Association between pulmonary tuberculosis and Type 2 diabetes in Sudanese patients	The International Journal of Mycobacteriology	2017	6	1	Ahmed, M. and Omer, I. and Osman, S. M. and Ahmed-Abakur, E. H.	https://dx.doi.org/10.4103/ijmy.ijmy_13_17	Excluded	Non-relevant at title/ abstract screening
Ethnicity and diabetes complications in Sudanese population: The need for further genetic population testing	Diabetes & Metabolic Syndrome	2019	13	1	Ahmed, M. H. and Awadalla, H. and Osman, M. and Tahir, H. and Almobarak, A. O.	https://dx.doi.org/10.1016/j.dsx.2018.10.017	Excluded	Non-relevant at title/ abstract screening
Reclassification of coronary artery disease risk using genetic risk score among subjects with borderline or intermediate clinical risk	IJC Heart and Vasculature	2022	43		Ahmed, R. and Shi, Z. and Rifkin, A. S. and Wei, J. and Lilly Zheng, S. and Helf and , B. T. and Hulick, P. J. and Qamar, A. and Davidson, D. J. and Billings, L. K. and Xu, J.	https://dx.doi.org/10.1016/j.ijcha.2022.101136	Excluded	Non-relevant at title/ abstract screening
Association of DPP4 Gene Polymorphisms with Type 2 Diabetes Mellitus in Malaysian Subjects	Plos One	2016	11	4	Ahmed, R. H. and Huri, H. Z. and Al-Hamodi, Z. and Salem, S. D. and Al-absi, B. and Muni and y, S.	10.1371/journal.pone.0154369	Excluded	Non-relevant at title/ abstract screening
Gender Difference and Relationship of Insulin Resistance with Microalbuminuria Type-2 Diabetes	Jcpsp-Journal of the College of Physicians and Surgeons Pakistan	2010	20	1	Ahmed, S. and Ahmad, S. A.		Excluded	Non-relevant at title/ abstract screening
Poorly controlled diabetes and morbid obesity increase the risk of precancerous colonic adenoma development in initial colonoscopies	Gastroenterology	2017			Ahmed, S. and Chaudhary, D. and Srinivasamaharaj, S. and Liu, N. and Kadle, N. and Mehta, M. J. and Furmanek, S. and Persaud, A. and Wiemken, T. and McClain, C. J.		Excluded	Non-relevant at title/ abstract screening
Gene Lifestyle Interactions With Relation to Obesity, Cardiometabolic, and Cardiovascular Traits Among South Asians	Frontiers in Endocrinology	2019	10		Ahmed, S. and Fatima, S. S. and Rukh, G. and Smith, C. E.	10.3389/fendo.2019.00221	Excluded	Non-relevant at title/ abstract screening
Protein-bound uremic toxin clearance as biomarkers of kidney tubular function in diabetic kidney disease	Drug Metabolism and Pharmacokinetics	2024			Ahmed, S. and Sparidans, R. and Vernooij, R. and Mihaila, S. and Broekhuizen, R. and Goldschmeding, R. and Nguyen, T. and Heerspink, H. and Masereeuw, R. and Gerritsen, K.	https://dx.doi.org/10.1016/j.dmpk.2023.100815	Excluded	Non-relevant at title/ abstract screening
Low serum 25 (OH) vitamin D levels (<32 ng/mL) are associated with reversible myositis-myalgia in statin-treated patients	Translational Research: The Journal Of Laboratory & Clinical Medicine	2009	153	1	Ahmed, W. and Khan, N. and Glueck, C. J. and P and ey, S. and Wang, P. and Goldenberg, N. and Uppal, M. and Khanal, S.	https://dx.doi.org/10.1016/j.trsl.2008.11.002	Excluded	Non-relevant at title/ abstract screening
Polymorphism RS 9939609 of FTO gene in Azerbaijan populati̇on of type 2 diabetic patients with obesity	Azerbaijan Medical Journal	2012		3	Ahmedova, Z. T. and Ahmedova, U. A.		Excluded	Non-relevant at title/ abstract screening
HSD73 Characteristics of Type 2 Diabetes Patients That Used Virtual Care Since COVID-19 Pandemic: Evidence from a Large Commercial Healthcare Claims Database in the US	Value in Health	2023	26		Ahn, H. and Thao, V. and Borah, B.	https://dx.doi.org/10.1016/j.jval.2023.03.1380	Excluded	Non-relevant at title/ abstract screening
Body mass index and cardiovascular disease in type 2 diabetes: A nationwide cohort study in Korea	Diabetes	2017			Ahn, Y. B. and Yun, J. S. and Cha, S. A. and Han, K. and Lee, J. M. and Kwon, H. S. and Ko, S. H.		Excluded	Non-relevant at title/ abstract screening
Clinical Implications of Cardiac Arrhythmias in Patients with Acute Ischemic Disorders of the Intestine: A Review of the National Inpatient Sample Database (2016-2018)	Chest	2023	164		Ahoussougbemey Mele, A. N. G. E. and Mahmood, R. I. A. Z. and Robinson, S. and Atarere, J. and Zubelevitskiy, K.	https://dx.doi.org/10.1016/j.chest.2023.07.311	Excluded	Non-relevant at title/ abstract screening
Cardiovascular risk factor management in diabetic South Asians and rate of myocardial infarction	Endocrine Reviews	2011			Ahrafi, R. and Biswas, M.		Excluded	Non-relevant at title/ abstract screening
Responsiveness of the SF-36 among veterans with diabetes mellitus	Journal of Diabetes and Its Complications	2000	14	1	Ahroni, J. H. and Boyko, E. J.	10.1016/S1056-8727(00)00066-0	Excluded	Non-relevant at title/ abstract screening
Clinical correlates of plantar pressure among diabetic Veterans	Diabetes Care	1999	22	6	Ahroni, J. H. and Boyko, E. J. and Forsberg, R. C.	10.2337/diacare.22.6.965	Excluded	Non-relevant at title/ abstract screening
Comparison of HOMA-IR, HOMA-beta% and disposition index between US white men and Japanese men in Japan: the ERA JUMP study	Diabetologia	2015	58	2	Ahuja, V. and Kadowaki, T. and Evans, R. W. and Kadota, A. and Okamura, T. and El Khoudary, S. R. and Fujiyoshi, A. and Barinas-Mitchell, E. J. and Hisamatsu, T. and Vishnu, A. and Miura, K. and Maegawa, H. and El-Saed, A. and Kashiwagi, A. and Kuller, L. H. and Ueshima, H. and Sekikawa, A.	https://dx.doi.org/10.1007/s00125-014-3414-6	Excluded	Non-relevant at title/ abstract screening
Comparison of markers related to insulin resistance between us caucasian men and japanese men in japan	Circulation	2013			Ahuja, V. and Miura, K. and Barrinas-Mitchell, E. and Evans, R. W. and Nakamura, Y. and Fujiyoshi, A. and Maegawa, H. and Ueshima, H. and Masaki, K. and Kadota, A. and Willcox, B. and Ohkubo, T. and Okamura, T. and Kuller, L. H. and Sekikawa, A.		Excluded	Non-relevant at title/ abstract screening
High cystatin C levels predict undesirable outcome for diabetic foot ulcerations	Wound Repair & Regeneration	2016	24	3	Ai, L. and Hu, Y. and Zhang, X. and Zeng, H. and Zhao, J. and Zhao, J. and Chai, Y. and Lu, J. and Tang, J. and Bao, Y. and Liu, F. and Jia, W.	https://dx.doi.org/10.1111/wrr.12419	Excluded	Non-relevant at title/ abstract screening
The prevalence and risk factors of sarcopenia in patients with type 2 diabetes mellitus: a systematic review and meta-analysis	Diabetology & Metabolic Syndrome	2021	13	1	Ai, Y. Q. and Xu, R. X. and Liu, L. P.	10.1186/s13098-021-00707-7	Excluded	Non-relevant at title/ abstract screening
Hyperglycemia In Pregnancy in Arab Population, Kuwait Oil Company Hospital, Kuwait	World Family Medicine	2017	15	3	Aiash, H. M. and Ahmed, S. F. and Elezz, A. A.		Excluded	Non-relevant at title/ abstract screening
Comparison of Early Treatment Diabetic Retinopathy Study Standard 7-Field Imaging With Ultrawide-Field Imaging for Determining Severity of Diabetic Retinopathy	Jama Ophthalmology	2019	137	1	Aiello, L. P. and Odia, I. and Glassman, A. R. and Melia, M. and Jampol, L. M. and Bressler, N. M. and Kiss, S. and Silva, P. S. and Wykoff, C. C. and Sun, J. K. and Beck, R. W. and Auza, D. and Baptista, A. and Beaulieu, W. T. and Constantine, S. R. and Dale, B. B. and Dupre, S. S. and Davis, J. and Huggins, M. L. and Johnson, P. A. and Kelly, B. and Liu, D. N. and Loggins, B. L. and Maguire, M.…	10.1001/jamaophthalmol.2018.4982	Excluded	Non-relevant at title/ abstract screening
Systolic Blood Pressure and Risk of Type 2 Diabetes: A Mendelian Randomization Study	Diabetes	2017	66	2	Aikens, R. C. and Zhao, W. and Saleheen, D. and Reilly, M. P. and Epstein, S. E. and Tikkanen, E. and Salomaa, V. and Voight, B. F.	https://dx.doi.org/10.2337/db16-0868	Excluded	Non-relevant at title/ abstract screening
Prenatal diagnosis of nonsyndromic congenital heart defects	Prenatal Diagnosis	2014	34	3	Ailes, E. C. and Gilboa, S. M. and Riehle-Colarusso, T. and Johnson, C. Y. and Hobbs, C. A. and Correa, A. and Honein, M. A.	10.1002/pd.4282	Excluded	Non-relevant at title/ abstract screening
Genetic association of ADIPOQ 276G>T gene variant with type 2 diabetes mellitus and diabetic nonproliferative retinopathy: A case-control study	Clujul Medical	2016			Aioanei, C. S. and Ilies, R. F. and Popp, R. A. and Bala, C. and Porojan, M. D. and A, C. AtanA		Excluded	Non-relevant at title/ abstract screening
Epidemiology of nonalcoholic fatty liver disease (NAFLD)	GI epidemiology: diseases and clinical methodology	2014	2		Aithal, G. P. and Kshaunish, Das and Abhijit, Chowdhury		Excluded	Non-relevant at title/ abstract screening
Association of serum 25-hydroxyvitamin D, quantitative insulin sensitivity check index (QUICKI) and homeostatic model assessment indexes of insulin resistance (HOMA1-IR and HOMA2-IR) among three ethnic groups	FASEB Journal	2017			Ajabshir, S. and Exebio, J. C. and Zarini, G. G. and Huffman, F. G.		Excluded	Non-relevant at title/ abstract screening
Dietary folate and vitamin B6 intake insufficiencies among Cubans, Haitians and African-Americans with type 2 diabetes	FASEB Journal	2012			Ajabshir, S. and Vaccaro, J. A. and Zarini, G. G. and Cheema, A. K. and Huffman, F. G.		Excluded	Non-relevant at title/ abstract screening
An Unfortunate Case of Acute Blast Crisis and the Impact of Leukostasis on Morbidity	Diagnosis	2022			Ajayi, N. and Canizares-Otero, M.	https://dx.doi.org/10.1515/dx-2022-0024	Excluded	Non-relevant at title/ abstract screening
Severe parapharyngeal abscess that developed significant complications: Management during the COVID-19 pandemic	BMJ Case Reports	2020	13	12	Ajeigbe, T. and Ria, B. and Wates, E. and Mattine, S.	https://dx.doi.org/10.1136/bcr-2020-236449	Excluded	Non-relevant at title/ abstract screening
Racial differences in psychological stress and insulin sensitivity in non-Hispanic Black and White adolescents with overweight/obesity	Physiology and Behavior	2022	245		Ajibewa, T. A. and Toledo-Corral, C. and Miller, A. L. and Sonneville, K. R. and Robinson, L. E. and Lee, J. and Hasson, R. E.	https://dx.doi.org/10.1016/j.physbeh.2021.113672	Excluded	Non-relevant at title/ abstract screening
Measurement of brain metabolites in patients with type 2 diabetes and major depression using proton magnetic resonance spectroscopy	Neuropsychopharmacology	2007	32	6	Ajilore, O. and Haroon, E. and Kumaran, S. and Darwin, C. and Binesh, N. and Mintz, J. and Miller, J. and Thomas, M. A. and Kumar, A.	10.1038/sj.npp.1301248	Excluded	Non-relevant at title/ abstract screening
Real-world retrospective study of treatment intensification after failing 2 Oral Antidiabetic Drugs (OADs) among elderly with Type 2 Diabetes Mellitus (T2DM)	Diabetes	2013			Ajmera, M. and Wei, W. and Zhou, S. and Bhattacharya, R. and Pan, C. and Sambamoorthi, U.	https://dx.doi.org/10.2337/db13-859-1394	Excluded	Wrong outcome
A prospective study on the prevalence of NAFLD, advanced fibrosis, cirrhosis and hepatocellular carcinoma in people with type 2 diabetes	Journal of Hepatology	2023	78	3	Ajmera, V. and Cepin, S. and Tesfai, K. and Hofflich, H. and Cadman, K. and Lopez, S. and Madamba, E. and Bettencourt, R. and Richards, L. and Behling, C. and Sirlin, C. B. and Loomba, R.	https://dx.doi.org/10.1016/j.jhep.2022.11.010	Excluded	Non-relevant at title/ abstract screening
A prospective study on the prevalence of NAFLD, advanced fibrosis, cirrhosis and hepatocellular carcinoma in people with type 2 diabetes	Journal of Hepatology	2023	78		Ajmera, V. and Cepin, S. and Tesfai, K. and Hofflich, H. and Cadman, K. and Lopez, S. and Madamba, E. and Bettencourt, R. and Richards, L. and Behling, C. and Sirlin, C. B. and Loomba, R.	https://dx.doi.org/10.1016/j.jhep.2022.11.010	Excluded	Non-relevant at title/ abstract screening
Prevalence of Nafld, Advanced Fibrosis, Cirrhosis and Hepatocellular Carcinoma in Prospectively Assessed Patients with Type 2 Diabetes: A Prospective Study	Hepatology	2022			Ajmera, V. and Cepin, S. and Tesfai, K. and Hofflich, H. and Cadman, K. and Lopez, S. and Madamba, E. and Bettencourt, R. and Richards, L. M. and Behling, C. and Sirlin, C. B. and Loomba, R.	https://dx.doi.org/10.1002/hep.32697	Excluded	Non-relevant at title/ abstract screening
Pnpla3 Risk Variant Disproportionately Amplifies the Risk of Advanced Fibrosis in Women in a Diverse, Prospective Cohort with Type 2 Diabetes	Gastroenterology	2024	166		Ajmera, V. H. and Agrawal, S. and Bridi, L. and Madamba, E. and Khera, A. V. and Loomba, R.	https://dx.doi.org/10.1016/S0016-5085%2824%2904192-1	Excluded	Non-relevant at title/ abstract screening
520 Lean, Overweight and Obese Masld Patients Have Similar Amounts of Fibrosis That Is Associated with Polygenic Risk	Gastroenterology	2024	166		Ajmera, V. H. and Tesfai, K. and Singh, S. and Madamba, E. and Loomba, R.	https://dx.doi.org/10.1016/S0016-5085%2824%2904013-7	Excluded	Non-relevant at title/ abstract screening
Serum uric acid level as an independent component of the metabolic syndrome in type 2 diabetic blacks	Nigerian Journal of Clinical Practice	2007	10	2	Ak and e, A. A. and Jimoh, A. K. and Akinyinka, O. A. and Olarinoye, G. O.		Excluded	Non-relevant at title/ abstract screening
A comparison study of steatohepatitis in belgian and Japanese cohorts regarding clinicopathological features and utility of macrophage infiltration	Modern Pathology	2019			Akamine, T. and Lanthier, N. and Arakaki, S. and Maeshiro, T. and Karube, K. and Komuta, M.		Excluded	Non-relevant at title/ abstract screening
Lipoprotein(a), tissue plasminogen activator and plasminogen activator inhibitor 1 levels in hyperlipidaemic patients in Kuwait	European Journal of Clinical Investigation	1997	27	5	Akanji, A. O. and Abdullah, A. and Tahzeeb, S.	10.1046/j.1365-2362.1997.1230671.x	Excluded	Non-relevant at title/ abstract screening
Cardiovascular risk factors in Saudi Arabian and non-Saudi Arabian diabetic patients in Saudi Arabia	Eastern Mediterranean Health Journal	2003	9	5	Akbar, D. H. and Ahmed, M. M. and Algamdi, A. A.		Excluded	Non-relevant at title/ abstract screening
Little change in diet after onset of type 2 diabetes, metabolic syndrome, and obesity in middle-aged adults: 11-year follow-up study	Diabetes Care	2016	39	3	Akbaraly, T. N. and Tabak, A. G. and Shipley, M. J. and Mura, T. and Singh-Manoux, A. and Ferrie, J. E. and Batty, G. D. and Kivimaki, M.		Excluded	Non-relevant at title/ abstract screening
Multiancestry exome sequencing reveals INHBE mutations associated with favorable fat distribution and protection from diabetes	Nature Communications	2022	13	1	Akbari, P. and Sosina, O. A. and Bovijn, J. and L and heer, K. and Nielsen, J. B. and Kim, M. and Aykul, S. and De, T. and Haas, M. E. and Hindy, G. and Lin, N. and Dinsmore, I. R. and Luo, J. Z. and Hectors, S. and Geraghty, B. and Germino, M. and Panagis, L. and Parasoglou, P. and Walls, J. R. and Halasz, G. and Atwal, G. S. and Jones, M. and LeBlanc, M. G. and Still, C. D. and Carey, D. J. and…	https://dx.doi.org/10.1038/s41467-022-32398-7	Excluded	Non-relevant at title/ abstract screening
The Association of Bread and Rice with Metabolic Factors in Type 2 Diabetic Patients	PLoS One	2016	11	12	Akhoundan, M. and Shadman, Z. and J and aghi, P. and Aboeerad, M. and Larijani, B. and Jamshidi, Z. and Ardalani, H. and Nikoo, M. K.	10.1371/journal.pone.0167921	Excluded	Non-relevant at title/ abstract screening
Questionnaire-Based Polyexposure Assessment Outperforms Polygenic Scores for Classification of Type 2 Diabetes in a Multiancestry Cohort	Diabetes care.	2022	16		Akhtari, F. S. and Lloyd, D. and Burkholder, A. and Tong, X. and House, J. S. and Lee, E. Y. and Buse, J. and Schurman, S. H. and Fargo, D. C. and Schmitt, C. P. and Hall, J. and Motsinger-Reif, A. A.	https://dx.doi.org/10.2337/dc22-0295	Excluded	Non-relevant at title/ abstract screening
Questionnaire-Based Polyexposure Assessment Outperforms Polygenic Scores for Classification of Type 2 Diabetes in a Multiancestry Cohort	Diabetes Care	2023	46	5	Akhtari, F. S. and Lloyd, D. and Burkholder, A. and Tong, X. and House, J. S. and Lee, E. Y. and Buse, J. and Schurman, S. H. and Fargo, D. C. and Schmitt, C. P. and Hall, J. and Motsinger-Reif, A. A.	https://dx.doi.org/10.2337/dc22-0295	Excluded	Non-relevant at title/ abstract screening
High total and central body fat percentage in type 2 diabetes patients in Pakistan	Endocrine Reviews	2013			Akhter, O. and Akhter, J.		Excluded	Non-relevant at title/ abstract screening
Possible role of rs7903146 polymorphism of the transcription factor 7-like 2 gene in genetic predisposition to type 2 diabetes	Pakistan Journal of Biological Sciences	2022	25	3	Akhundova, L. A. and Rustamova, Z. R. and Alibayova, G. R. and Mustafayev, N. Sh and Huseynova, I. M.		Excluded	Non-relevant at title/ abstract screening
Investigating raised white cells, sepsis and antibiotic administration in obstructive urolithiasis: A retrospective cohort analysis	Journal of Clinical Urology	2024			Akiboye, D. and Leung, Y. and Taheem, M. and Gordon, S.	10.1177/20514158231221117	Excluded	Non-relevant at title/ abstract screening
[Effects of Fibrates on Risk of Development of Diabetic Retinopathy in Japanese Working Age Patients with Type 2 Diabetes and Dyslipidemia: a Retrospective Cohort Study]	Yakugaku Zasshi - Journal of the Pharmaceutical Society of Japan	2021	141	5	Akimoto, H. and Takahashi, Y. and Asai, S.	https://dx.doi.org/10.1248/yakushi.20-00259	Excluded	Non-relevant at title/ abstract screening
Differences by race in the associations between neighborhood crime and violence and glycemic control among adults with type 2 diabetes	PLoS ONE	2022	17	12	Akinboboye, O. and Williams, J. S. and Olukotun, O. and Egede, L. E.	https://dx.doi.org/10.1371/journal.pone.0279234	Excluded	Non-relevant at title/ abstract screening
Circulating apelin levels are associated with cardiometabolic risk factors in women with previous gestational diabetes	Archives of Gynecology and Obstetrics	2014	289	4	Akinci, B. and Celtik, A. and Tunali, S. and Genc, S. and Yuksel, F. and Secil, M. and Ozcan, M. A. and Bayraktar, F.	https://dx.doi.org/10.1007/s00404-013-3070-y	Excluded	Non-relevant at title/ abstract screening
Novel Protein Glycan Side-Chain Biomarker and Risk of Incident Type 2 Diabetes Mellitus	Arteriosclerosis, Thrombosis, and Vascular Biology		35	6	Akinkuolie, A. O. and Pradhan, A. D. and Buring, J. E. and Ridker, P. M. and Mora, S.	https://dx.doi.org/10.1161/ATVBAHA.115.305635	Excluded	Non-relevant at title/ abstract screening
Associations between insulin action and integrity of brain microstructure differ with familial longevity and with age	Frontiers in Aging Neuroscience	2015	7		Akintola, A. A. and van den Berg, A. and van Buchem, M. A. and Jansen, S. W. and Slagboom, E. P. and Westendorp, R. G. and van der Grond, J. and van Heemst, D.	10.3389/fnagi.2015.00092	Excluded	Non-relevant at title/ abstract screening
Systematic fine-mapping of association with BMI and type 2 diabetes at the FTO locus by integrating results from multiple ethnic groups	PLoS ONE [Electronic Resource]	2014	9	6	Akiyama, K. and Takeuchi, F. and Isono, M. and Chakrawarthy, S. and Nguyen, Q. N. and Wen, W. and Yamamoto, K. and Katsuya, T. and Kasturiratne, A. and Pham, S. T. and Zheng, W. and Matsushita, Y. and Kishimoto, M. and Do, L. D. and Shu, X. O. and Wickremasinghe, A. R. and Kajio, H. and Kato, N.	https://dx.doi.org/10.1371/journal.pone.0101329	Excluded	Non-relevant at title/ abstract screening
Genome-wide association study identifies 112 new loci for body mass index in the Japanese population	Nature Genetics	2017	49	10	Akiyama, M. and Okada, Y. and Kanai, M. and Takahashi, A. and Momozawa, Y. and Ikeda, M. and Iwata, N. and Ikegawa, S. and Hirata, M. and Matsuda, K. and Iwasaki, M. and Yamaji, T. and Sawada, N. and Hachiya, T. and Tanno, K. and Shimizu, A. and Hozawa, A. and Minegishi, N. and Tsugane, S. and Yamamoto, M. and Kubo, M. and Kamatani, Y.	10.1038/ng.3951	Excluded	Non-relevant at title/ abstract screening
Hemodialysis in diabetic patients	American Journal of Kidney Diseases	2001	38	4	Akmal, M.	10.1053/ajkd.2001.27443	Excluded	Non-relevant at title/ abstract screening
Lifestyle interventions in Muslim patients with metabolic syndrome-a feasibility study	European Journal of Clinical Nutrition	2019	73	5	Aktas, M. F. and Mahler, A. and Hamm, M. and Perger, G. and Simon, F. and Westenhofer, J. and Luft, F. C. and Boschmann, M.	https://dx.doi.org/10.1038/s41430-018-0371-z	Excluded	Non-relevant at title/ abstract screening
Different type 2 diabetes risk assessments tools predict dissimilar numbers at high risk: A cross-sectional analysis in a tertiary care hospital	Endocrine Practice	2020			Akter, N.		Excluded	Non-relevant at title/ abstract screening
Non-alcoholic Fatty Liver Disease and Steatohepatitis: Risk Factors and Pathophysiology	Middle East Journal of Digestive Diseases	2022	14	2	Akter, S.	https://dx.doi.org/10.34172/mejdd.2022.270	Excluded	Non-relevant at title/ abstract screening
High Dietary Acid Load Score Is Associated with Increased Risk of Type 2 Diabetes in Japanese Men: The Japan Public Health Center-based Prospective Study	Journal of Nutrition	2016	146	5	Akter, S. and Kurotani, K. and Kashino, I. and Goto, A. and Mizoue, T. and Noda, M. and Sawada, N. and Tsugane, S.	https://dx.doi.org/10.3945/jn.115.225177	Excluded	Non-relevant at title/ abstract screening
High Serum Phospholipid Dihomo-gamma-Linoleic Acid Concentration and Low Delta 5-Desaturase Activity Are Associated with Increased Risk of Type 2 Diabetes among Japanese Adults in the Hitachi Health Study	Journal of Nutrition	2017	147	8	Akter, S. and Kurotani, K. and Sato, M. and Hayashi, T. and Kuwahara, K. and Matsushita, Y. and Nakagawa, T. and Konishi, M. and Honda, T. and Yamamoto, S. and Hayashi, T. and Noda, M. and Mizoue, T.	10.3945/jn.117.248997	Excluded	Non-relevant at title/ abstract screening
Serum 25-hydroxyvitamin D-3 and risk of type 2 diabetes among Japanese adults: the Hitachi Health Study	Clinical Nutrition	2020	39	4	Akter, S. and Kuwahara, K. and Matsushita, Y. and Nakagawa, T. and Konishi, M. and Honda, T. and Yamamoto, S. and Hayashi, T. and Noda, M. and Mizoue, T.	10.1016/j.clnu.2019.05.010	Excluded	Non-relevant at title/ abstract screening
Non-coding Single Nucleotide Variants of Renin and the (Pro)renin Receptor are Associated with Polygenic Diseases in a Bangladeshi Population	Biochemical Genetics	2021	59	5	Akther, J. and Das, A. and Rahman, M. A. and Saha, S. K. and Hosen, M. I. and Ebihara, A. and Nakagawa, T. and Suzuki, F. and Nabi, Ahmn	https://dx.doi.org/10.1007/s10528-021-10049-8	Excluded	Non-relevant at title/ abstract screening
Phenome-Wide Association Study of UMOD Gene Variants and Differential Associations With Clinical Outcomes Across Populations in the Million Veteran Program a Multiethnic Biobank	Kidney International Reports		7	8	Akwo, E. A. and Chen, H. C. and Liu, G. and Triozzi, J. L. and Tao, R. and Yu, Z. and Chung, C. P. and Giri, A. and Ikizler, T. A. and Stein, C. M. and Siew, E. D. and Feng, Q. and Robinson-Cohen, C. and Hung, A. M.	https://dx.doi.org/10.1016/j.ekir.2022.05.011	Excluded	Non-relevant at title/ abstract screening
Investigating the association of rs7903146 of TCF7L2 gene, rs5219 of KCNJ11 gene, rs10946398 of CDKAL1 gene, and rs9939609 of FTO gene with type 2 diabetes mellitus in Emirati population	Meta Gene	2019	21		Al Ali, M. and Chehadeh, S. E. and Osman, W. and Almansoori, K. and Abdulrahman, M. and Tay, G. and Alsafar, H.	10.1016/j.mgene.2019.100600	Excluded	Non-relevant at title/ abstract screening
Forecasting future prevalence of type 2 diabetes mellitus in Syria	BMC Public Health	2013	13		Al Ali, R. and Mzayek, F. and Rastam, S. and F, M. Fouad and O'Flaherty, M. and Capewell, S. and Maziak, W.	https://dx.doi.org/10.1186/1471-2458-13-507	Excluded	Non-relevant at title/ abstract screening
Trends in ethnic-specific colorectal cancer mortality in patients with and without diabetes in the United States: A CDC database population-based study 2011-2019	Journal of Clinical Oncology	2022			Al Armashi, A. R. and Al Zubaidi, A. and Hammad, F. and Elantably, D. and Patell, K. and Somoza-Cano, F. and Ch and ar, A. K. and Ravakhah, K. and Alkrekshi, A.	https://dx.doi.org/10.1200/JCO.2022.40.16_suppl.3545	Excluded	Conference abstract without appropriate method or outcome data
Revealing links between gut microbiome and its fungal community in Type 2 Diabetes Mellitus among Emirati subjects: A pilot study	Scientific Reports	2020	10	1	Al Bataineh, M. T. and Dash, N. R. and Lassen, P. B. and Banimfreg, B. H. and Nada, A. M. and Belda, E. and Clément, K.	10.1038/s41598-020-66598-2	Excluded	Non-relevant at title/ abstract screening
Atypical parathyroid adenoma: Series of two consecutive cases from a tertiary care hospital in Qatar	International Journal of Surgery Case Reports	2022	96		Al Hassan, M. S. and El Ansari, W. and Darweesh, A. and Petkar, M. and Abdelaal, A.	10.1016/j.ijscr.2022.107296	Excluded	Non-relevant at title/ abstract screening
Reduced heart rate variability is associated with worse cognitive function in elderly mexican-americans	Alzheimer's and Dementia	2013			Al Hazzouri, A. Z. and Haan, M.	https://dx.doi.org/10.1016/j.jalz.2013.04.076	Excluded	Non-relevant at title/ abstract screening
Trajectories of body weight and fat mass in relation to incident prediabetes in a biracial cohort of free-living adults	Journal of the Endocrine Society	2021	5	2	Al Hommos, N. A. and Ebenibo, S. and Edeoga, C. and Dagogo-Jack, S.	https://dx.doi.org/10.1210/jendso/bvaa164	Excluded	Non-relevant at title/ abstract screening
Laser-assisted drug delivery in the treatment of keloids: A case of extensive refractory keloids successfully treated with fractional carbon dioxide laser followed by topical application and intralesional injection of steroid suspension	JAAD Case Reports	2019	5	10	Al Janahi, S. and Lee, M. and Lam, C. and Chung, H. J.	https://dx.doi.org/10.1016/j.jdcr.2019.07.010	Excluded	Non-relevant at title/ abstract screening
GOAL study: Clinical and non-clinical predictive factors for achieving glycemic control in people with type 2 diabetes in real clinical practice	BMJ Open Diabetes Research and Care	2018	6	1	Al Mansari, A. and Obeid, Y. and Islam, N. and Fariduddin, M. and Hassoun, A. and Djaballah, K. and Malek, M. and Dicker, D. and Chaudhury, T.	https://dx.doi.org/10.1136/bmjdrc-2018-000519	Excluded	Non-relevant at title/ abstract screening
Nutritional and health status of adult Syrian refugees in the early years of asylum in Germany: a cross-sectional pilot study	BMC Public Health	2022	22	1	Al Masri, F. and Müller, M. and Straka, D. and Hahn, A. and Schuchardt, J. P.	10.1186/s12889-022-14684-7	Excluded	Non-relevant at title/ abstract screening
Influence of pharmaceutical care on health outcomes in patients with Type 2 diabetes mellitus	British Journal of Clinical Pharmacology	2009	67	5	Al Mazroui, N. R. and Kamal, M. M. and Ghabash, N. M. and Yacout, T. A. and Kole, P. L. and McElnay, J. C.	10.1111/j.1365-2125.2009.03391.x	Excluded	Non-relevant at title/ abstract screening
Epigenetic associations of type 2 diabetes and BMI in an Arab population	Clinical Epigenetics	2016	8		Al Muftah, W. A. and Al-Shafai, M. and Zaghlool, S. B. and Visconti, A. and Tsai, P. C. and Kumar, P. and Spector, T. and Bell, J. and Falchi, M. and Suhre, K.	https://dx.doi.org/10.1186/s13148-016-0177-6	Excluded	Non-relevant at title/ abstract screening
Eating disorder as a presentation of maturity onset diabetes of the young (MODY) in an adolescent	Endocrine Reviews	2016			Al Muhaisen, F. J. O. and Fadoul, H. and Babar, G. S.	https://dx.doi.org/10.1210/endo-meetings.2016.PE.13.SUN-023	Excluded	Non-relevant at title/ abstract screening
Non‐vitamin‐K‐antagonist oral anticoagulants (NOACs) after acute myocardial infarction: a network meta‐analysis	Cochrane Database of Systematic Reviews	2024		1	Al Said, S. and Kaier, K. and Sumaya, W. and Alsaid, D. and Duerschmied, D. and Storey, R. F. and Gibson, C. M. and Westermann, D. and Alabed, S.	10.1002/14651858.CD014678.pub2	Excluded	Non-relevant at title/ abstract screening
Association of depression with severe hypoglycemic episodes in patients with type 2 diabetes: The ABCD cohort study	Canadian Journal of Diabetes	2014			Al Sayah, F. and Majumdar, S. R. and Qiu, W. and Johnson, J. A.		Excluded	Non-relevant at title/ abstract screening
Level and predictors of diabetic foot self-care and clinical monitoring in type 2 diabetes patients: The ABCD cohort study	Canadian Journal of Diabetes	2014			Al Sayah, F. and Majumdar, S. R. and Qiu, W. and Soprovich, A. and Johnson, J. A.		Excluded	Non-relevant at title/ abstract screening
Diabetic Foot Disease, Self-Care and Clinical Monitoring in Adults with Type 2 Diabetes: The Alberta's Caring for Diabetes (ABCD) Cohort Study	Canadian Journal of Diabetes	2015	39	3	Al Sayah, F. and Soprovich, A. and Qiu, W. and Edwards, A. L. and Johnson, J. A.	https://dx.doi.org/10.1016/j.jcjd.2015.05.006	Excluded	Non-relevant at title/ abstract screening
The relationship between some biochemical and hematological changes in type 2 diabetes mellitus	Biomedical Research and Therapy	2017	4	11	Al Shehri, Z. S.	10.15419/bmrat.v4i11.382	Excluded	Non-relevant at title/ abstract screening
Vitamin B<inf>12</inf> deficiency in diabetic patients treated with metformin: A narrative review	Irish Journal of Medical Science.	2024			Al Zoubi, M. S. and Al Kreasha, R. and Aqel, S. and Saeed, A. and Al-Qudimat, A. R. and Al-Zoubi, R. M.	https://dx.doi.org/10.1007/s11845-024-03634-4	Excluded	Non-relevant at title/ abstract screening
Senile Cataract in Patients with Diabetes with and Without Diabetic Retinopathy: A Community-Based Comparative Study	Journal of Epidemiology and Global Health	2022	12	1	Alabdulwahhab, K. M.	https://dx.doi.org/10.1007/s44197-021-00020-6	Excluded	Non-relevant at title/ abstract screening
Pattern and determinants of dyslipidaemia in type 2 diabetes mellitus patients in Kuwait	Acta Diabetologica	2004	41	3	Al-Adsani, A. and Memon, A. and Suresh, A.	10.1007/s00592-004-0156-9	Excluded	Non-relevant at title/ abstract screening
Diabetic scenario in Arabs	Saudi Medical Journal	2007	28	3	Al-Ajlan, A.		Excluded	Non-relevant at title/ abstract screening
Unveiling Diabetes: Categories, Genetics, Diagnostics, Treatments, and Future Horizons	Current Diabetes Reviews	2024	20	4	Alam, A. and Dhoundiyal, S. and Ahmad, N. and Rao, Gsnk	10.2174/1573399820666230818092958	Excluded	Non-relevant at title/ abstract screening
From Inferior Vena Cava to Right Atrium: A Rare Case of a Unique Large Burden Thrombus in a Patient with Antiphospholipid Syndrome	American Journal of Respiratory and Critical Care Medicine	2022			Alam, J. M. and Ahmed, H. and Tahir, A. and Srinivasan, A. and Bear, M. and Wilson, B. C. and Hasan, A. and Monk, M. and Shakir, Z. and Sarva, S. T.	https://dx.doi.org/10.1164/ajrccm-conference.2022.205.1_MeetingAbstracts.A2864	Excluded	Non-relevant at title/ abstract screening
Use of Sodium-Glucose Cotransporter 2 (SGLT2) Inhibitors in Stone-Naive Diabetics is Associated with a Decreased Risk of Urolithiasis Compared to Other Antihyperglycemics	Journal of Endourology	2023	37		Alam, R. and Winoker, J. and Matlaga, B. and Nimmagadda, N.	https://dx.doi.org/10.1089/end.2023.36001.abstracts	Excluded	Non-relevant at title/ abstract screening
Sodium-Glucose Cotransporter 2 (Sglt2) Inhibitors Are Associated with a Decreased Risk of Urolithiasis Compared to Other Antihyperglycemics among Stone-Naive Diabetics	Journal of Urology	2023	209		Alam, R. and Winoker, J. and Matlaga, B. and Nimmagadda, N.	https://dx.doi.org/10.1097/JU.0000000000003327.08	Excluded	Non-relevant at title/ abstract screening
Chordoma: A case series and review of the literature	Journal of Medical Case Reports	2018	12	1	Alan, O. and Akin Telli, T. and Ercelep, O. and Tanrikulu Simsek, E. and Basoglu Tuylu, T. and Mutis, A. and Hasanov, R. and Kaya, S. and Akgul Babacan, N. and Dane, F. and Yumuk, P. F.	https://dx.doi.org/10.1186/s13256-018-1784-y	Excluded	Non-relevant at title/ abstract screening
Biochemical association of regulatory variant of KLF14 genotype in the pathogenesis of cardiodiabetic patients	Frontiers in Endocrinology	2023	14		Alanazi, A. S. and Rasheed, S. and Rehman, K. and Mallhi, T. H. and Akash, M. S. H. and Alotaibi, N. H. and Alzarea, A. I. and Tanveer, N. and Khan, Y. H.	https://dx.doi.org/10.3389/fendo.2023.1176166	Excluded	Non-relevant at title/ abstract screening
Angptl3 variants associate with lower levels of irisin and c-peptide in a cohort of arab individuals	Genes	2021	12	5	Alanbaei, M. and Abu-Farha, M. and Hebbar, P. and Melhem, M. and Ch and y, B. S. and Anoop, E. and Cherian, P. and Al-Khairi, I. and Alkayal, F. and Al-Mulla, F. and Abubaker, J. and Thanaraj, T. A.	https://dx.doi.org/10.3390/genes12050755	Excluded	Non-relevant at title/ abstract screening
High Blood Lead Levels: An Increased Risk for Development of Brain Hyperintensities among Type 2 Diabetes Mellitus Patients	Biological Trace Element Research	2021	199	6	Al-Anbari, H. S. N. and Ismail, D. K. and Hasan, M. K. and Aga, Q. A. A. K. and Shinu, P. and Nair, A. B.	10.1007/s12011-020-02359-6	Excluded	Non-relevant at title/ abstract screening
Stress and Type 2 Diabetes	Indo American Journal of Pharmaceutical Sciences	2019	6	6	Alanzi, M. E.	10.5281/zenodo.3252546	Excluded	Non-relevant at title/ abstract screening
Dietary patterns and glycaemic control among Qatari adults with type 2 diabetes	Public Health Nutrition	2021	24	14	Alaradi, M. and Ouagueni, A. and Khatib, R. and Attieh, G. and Bawadi, H. and Shi, Z. M.	10.1017/S1368980020003572	Excluded	Non-relevant at title/ abstract screening
A nutrigenetic approach to investigate the relationship between metabolic traits and vitamin D status in an Asian Indian population	Nutrients	2020	12	5	Alathari, B. E. and Bodhini, D. and Jayashri, R. and Lakshmipriya, N. and Rani, S. S. and Sudha, V. and Lovegrove, J. A. and Anjana, R. M. and Mohan, V. and Radha, V. and Pradeepa, R. and Vimaleswaran, K. S.	10.3390/nu12051357	Excluded	Non-relevant at title/ abstract screening
Risk and predictors of severity and mortality in patients with type 2 diabetes and COVID-19 in Dubai	World Journal of Diabetes	2023	14	8	Alawadi, F. and Bashier, A. and Bin Hussain, A. A. and Al-Hashmi, N. and Bachet, F. A. and Hassanein, M. M. A. and Zidan, M. A. and Soued, R. and Khamis, A. H. and Mukhopadhyay, D. and Abdul, F. and Osama, A. and Sulaiman, F. and Farooqi, M. H. and Bayoumi, R. A. L.	10.4239/wjd.v14.i8.1259	Excluded	Non-relevant at title/ abstract screening
Hypertension prevalence and associated factors among patients with diabetes: A retrospective cross-sectional study from Jordan	Annals of Medicine and Surgery	2021	61		Al-Azzam, N. and Al-Azzam, S. and Elsalem, L. and Karasneh, R.	https://dx.doi.org/10.1016/j.amsu.2020.12.038	Excluded	Non-relevant at title/ abstract screening
Subcutaneous Fat Fibrosis Links Obesity to Insulin Resistance in Chinese Americans	Journal of Clinical Endocrinology & Metabolism	2018	103	9	Alba, D. L. and Farooq, J. A. and Lin, M. Y. C. and Schafer, A. L. and Shepherd, J. and Koliwad, S. K.	https://dx.doi.org/10.1210/jc.2017-02301	Excluded	Non-relevant at title/ abstract screening
Epidemiology of Type 2 diabetes mellitus in Aleppo, Syria	Journal Of Diabetes	2010	2	2	Albache, N. and Al Ali, R. and Rastam, S. and Fouad, F. M. and Mzayek, F. and Maziak, W.	https://dx.doi.org/10.1111/j.1753-0407.2009.00063.x	Excluded	Non-relevant at title/ abstract screening
Predictive value of body mass index to metabolic syndrome risk factors in Syrian adolescents	Journal of Medical Case Reports	2017	11	1	Al-Bachir, M. and Bakir, M. A.	10.1186/s13256-017-1315-2	Excluded	Non-relevant at title/ abstract screening
An unusual case of extraperitoneal leiomyoma	BJOG: An International Journal of Obstetrics and Gynaecology	2015			Al-baghdadi, O. and Bainton, T. and Balas and rum, S. and McLachlan, M. and Ajjawi, S. and Al-Samarrai, M.	https://dx.doi.org/10.1111/14710528.13369	Excluded	Non-relevant at title/ abstract screening
Predictors of Response for Glucagon like Peptide-1 (Glp-1) Agonists	Journal of Pharmacy Practice	2023	36		Albanese, N. and Moore, R. and Jacobs, D.	https://dx.doi.org/10.1177/0897190019861461	Excluded	Non-relevant at title/ abstract screening
Chromium picolinate and biotin combination improves glucose metabolism in treated, uncontrolled overweight to obese patients with type 2 diabetes	Diabetes/Metabolism Research and Reviews	2008	24	1	Albarracin, C. A. and Fuqua, B. C. and Evans, J. L. and Goldfine, I. D.	https://dx.doi.org/10.1002/dmrr.755	Excluded	Non-relevant at title/ abstract screening
Dietary behavior and type 2 diabetes care	Patient Education & Counseling	2006	61	2	Albarran, N. B. and Ballesteros, M. N. and Morales, G. G. and Ortega, M. I.		Excluded	Non-relevant at title/ abstract screening
Looking Beyond the Obvious: Cardiac Amyloidosis	Chest	2019			Al-bast, B. and Al-Akchar, M. and Kulkarni, A. K. and Ali, M. and Albast, N.	https://dx.doi.org/10.1016/j.chest.2019.08.659	Excluded	Non-relevant at title/ abstract screening
Effects of health status on word finding in aging	Journal of the American Geriatrics Society	2009	57	12	Albert, M. L. and Spiro, A., III and Sayers, K. J. and Cohen, J. A. and Brady, C. B. and Goral, M. and Obler, L. K.	10.1111/j.1532-5415.2009.02559.x	Excluded	Non-relevant at title/ abstract screening
Superoxide dismutase for bronchopulmonary dysplasia in preterm infants	Cochrane Database of Systematic Reviews	2023		10	Albertella, M. and Gentyala, R. R. and Paraskevas, T. and Ehret, D. and Bruschettini, M. and Soll, R.	10.1002/14651858.CD013232.pub2	Excluded	Non-relevant at title/ abstract screening
The metabolic syndrome--a new worldwide definition	Lancet	2005	366	9491	Alberti, K. G. and Zimmet, P. and Shaw, J.		Excluded	Non-relevant at title/ abstract screening
Harmonizing the metabolic syndrome: A joint interim statement of the international diabetes federation task force on epidemiology and prevention; National heart, lung, and blood institute; American heart association; World heart federation; International atherosclerosis society; And international...	Circulation		120	16	Alberti, K. G. M. M. and Eckel, R. H. and Grundy, S. M. and Zimmet, P. Z. and Cleeman, J. I. and Donato, K. A. and Fruchart, J. C. and James, W. P. T. and Loria, C. M. and Smith, S. C.	https://dx.doi.org/10.1161/CIRCULATIONAHA.109.192644	Excluded	Non-relevant at title/ abstract screening
Association of the ELMO1 gene (snp rs1345365) with development of type 2 diabetes mellitus in the Mexican mestizo population	Investigacion Clinica	2015	56	4	Alberto Ramirez-Garcia, S. and Charles-Nino, C. and Mazariegos-Rubi, M. and Rosalba Topete-Gonzalez, L. and Topete-Gonzalez, R. and Javier Flores-Alvarado, L. and Leyva Santiago, J. and Mosso-Gonzalez, C. and Omayra Davalos-Rodriguez, N.		Excluded	Non-relevant at title/ abstract screening
Nonalcoholic fatty liver disease is specifically related to the risk of hepatocellular cancer but not extrahepatic malignancies	Frontiers in Endocrinology	2022	13		Albhaisi, S. and McClish, D. and Kang, L. and Gal, T. and Sanyal, A. J.	https://dx.doi.org/10.3389/fendo.2022.1037211	Excluded	Non-relevant at title/ abstract screening
Independent association of insulin resistance with larger amounts of intermuscular adipose tissue and a greater acute insulin response to glucose in African American than in white nondiabetic women	American Journal of Clinical Nutrition	2005	82	6	Albu, J. B. and Kovera, A. J. and Allen, L. and Wainwright, M. and Berk, E. and Raja-Khan, N. and Janumala, I. and Burkey, B. and Heshka, S. and Gallagher, D.	10.1093/ajcn/82.6.1210	Excluded	Non-relevant at title/ abstract screening
Relationships of obesity and fat distribution with atherothrombotic risk factors: Baseline results from the bypass angioplasty revascularization investigation 2 diabetes (BARI 2D) trial	Obesity		18	5	Albu, J. B. and Lu, J. and Mooradian, A. D. and Krone, R. J. and Nesto, R. W. and Porter, M. H. and Rana, J. S. and Rogers, W. J. and Sobel, B. E. and Gottlieb, S. H.	https://dx.doi.org/10.1038/oby.2009.339	Excluded	Non-relevant at title/ abstract screening
Sequence Variant Analysis of the APOCII Locus among an Arab Cohort	International Journal of Molecular Sciences	2023	24	22	Al-Bustan, S. A. and Alrashid, M. H. and Al-Serri, A. E. and Annice, B. G. and Bahbahani, H. M.	https://dx.doi.org/10.3390/ijms242216293	Excluded	Non-relevant at title/ abstract screening
Risk Factors for Peripheral Vascular Disease in Hypertensive Subjects with Type 2 Diabetes Mellitus	Diabetic Medicine	1992	9	10	Alcolado, J. C. and Pacy, P. J. and Beevers, M. and Dodson, P. M.	10.1111/j.1464-5491.1992.tb01729.x	Excluded	Non-relevant at title/ abstract screening
Association of the (AU)AT-rich element polymorphism in PPP1R3 with hormonal and metabolic features of polycystic ovary syndrome	Journal of Clinical Endocrinology & Metabolism	2004	89	6	Alcoser, S. Y. and Hara, M. and Bell, G. I. and Ehrmann, D. A.		Excluded	Non-relevant at title/ abstract screening
Effect of gender, season, and vitamin D status on bone biochemical markers in Saudi diabetes patients	Osteoporosis International	2012			Al-Daghri, N. and Alkharfy, K. and Alothman, A. and Yakout, S. and Fouda, M. and Sulimani, R.	https://dx.doi.org/10.1007/s00198-012-2085-8	Excluded	Non-relevant at title/ abstract screening
Circulating IGFBP2 levels increase aftervitamin d status improvement among adults 2 with obesity: An integrated serum proteomics observational and 3 one-arm interventional study	Osteoporosis International	2018			Al-Daghri, N. and Manousopoulou, A. and Alokail, M. and Yakout, S. and Alenad, A. and Garay-Baquero, D. and Fotopoulos, M. and Teng, J. and Al-Attas, O. and Al-Saleh, Y. and Sabico, S. and Chrousos, G. and Garbis, S.	https://dx.doi.org/10.1007/s00198-018-4465-1	Excluded	Non-relevant at title/ abstract screening
Severe hypovitaminosis D is widespread and more common in non-diabetics than diabetics in Saudi adults	Saudi Medical Journal	2010	31	7	Al-Daghri, N. M. and Al-Attas, O. S. and Al-Okail, M. S. and Alkharfy, K. M. and Al-Yousef, M. A. and Nadhrah, H. M. and Sabico, S. B. and Chrousos, G. P.		Excluded	Non-relevant at title/ abstract screening
Adiponectin gene polymorphisms (T45G and G276T), adiponectin levels and risk for metabolic diseases in an Arab population	Gene	2012	493	1	Al-Daghri, N. M. and Al-Attas, O. S. and Alokail, M. S. and Alkharfy, K. M. and Hussain, T. and Yakout, S. and Vinodson, B. and Sabico, S.	https://dx.doi.org/10.1016/j.gene.2011.11.045	Excluded	Non-relevant at title/ abstract screening
Sensitivity of various adiposity indices in identifying cardiometabolic diseases in Arab adults	Cardiovascular Diabetology	2015	14		Al-Daghri, N. M. and Al-Attas, O. S. and Wani, K. and Alnaami, A. M. and Sabico, S. and Al-Ajlan, A. and Chrousos, G. P. and Alokail, M. S.	https://dx.doi.org/10.1186/s12933-015-0265-5	Excluded	Non-relevant at title/ abstract screening
Assessing the contribution of 38 genetic loci to the risk of type 2 diabetes in the Saudi Arabian Population	Clinical Endocrinology	2014	80	4	Al-Daghri, N. M. and Alkharfy, K. M. and Alokail, M. S. and Alenad, A. M. and Al-Attas, O. S. and Mohammed, A. K. and Sabico, S. and Albagha, O. M.	https://dx.doi.org/10.1111/cen.12187	Excluded	Non-relevant at title/ abstract screening
Vitamin D status of Arab Gulf residents screened for SARS-CoV-2 and its association with COVID-19 infection: a multi-centre case-control study	Journal of Translational Medicine	2021	19	1	Al-Daghri, N. M. and Amer, O. E. and Alotaibi, N. H. and Aldisi, D. A. and Enani, M. A. and Sheshah, E. and Aljohani, N. J. and Alshingetti, N. and Alomar, S. Y. and Alfawaz, H. and Hussain, S. D. and Alnaami, A. M. and Sabico, S.	https://dx.doi.org/10.1186/s12967-021-02838-x	Excluded	Non-relevant at title/ abstract screening
The impact of acculturation on diabetes risk among Arab Americans in Southeastern Louisiana	Journal of Health Care for the Poor & Underserved	2013	24	1	Al-Dahir, S. and Brakta, F. and Khalil, A. and Benrahla, M.	https://dx.doi.org/10.1353/hpu.2013.0038	Excluded	Non-relevant at title/ abstract screening
Liver fat has a stronger association with risk factors for type 2 diabetes in African-American compared with hispanic adolescents	Journal of Clinical Endocrinology & Metabolism	2013	98	9	Alderete, T. L. and Toledo-Corral, C. M. and Desai, P. and Weigensberg, M. J. and Goran, M. I.		Excluded	Non-relevant at title/ abstract screening
Prediabetes: An unexplored cardiovascular disease risk factor	Journal of Hypertension	2021	39	1	Alderman, M. H.	https://dx.doi.org/10.1097/HJH.0000000000002644	Excluded	Non-relevant at title/ abstract screening
Triglyceride to HDL cholesterol ratio and systolic blood pressure: Potential markers for NAFLD in patients with type 2 diabetes	Diabetes	2011			Alderson, C. M. and Morrow, L. and Lindsay, S. P.	https://dx.doi.org/10.2337/db11-2432-2532	Excluded	Non-relevant at title/ abstract screening
The Association between Metabolic Dysfunction Associated Steatotic Liver Disease and Vasomotor Symptoms in Midlife Women	Gastroenterology	2024	166		Aldhaleei, W. A. and Kapoor, E. and Shufelt, C. and Wallace, M. B. and Kling, J. M. and Cole, K. and Winham, S. J. and Faubion, S. S.	https://dx.doi.org/10.1016/S0016-5085%2824%2901572-5	Excluded	Non-relevant at title/ abstract screening
Ethnicity and risk of progression to sight threatening diabetic retinopathy in type 2 diabetes-what's the link?	European Journal of Ophthalmology	2014			Aldington, S. J. and Stratton, I. M. and Sivaprasad, S. and Connor, C. and Fletcher, E. C. and Scanlon, P. H.	https://dx.doi.org/10.5301/EJO.2014.11988	Included		Non-mortality outcome(s)
Postprandial Effect of a High-Fat Meal on Endotoxemia in Arab Women with and without Insulin-Resistance-Related Diseases	Nutrients	2015	7	8	Al-Disi, D. A. and Al-Daghri, N. M. and Khan, N. and Alfadda, A. A. and Sallam, R. M. and Alsaif, M. and Sabico, S. and Tripathi, G. and McTernan, P. G.	https://dx.doi.org/10.3390/nu7085290	Excluded	Non-relevant at title/ abstract screening
The epidemiology and characteristics of patients with diabetes with or without NASH: a systematic review	African Health Sciences	2023	23	2	Aldossari, K. K.	https://dx.doi.org/10.4314/ahs.v23i2.59	Excluded	Non-relevant at title/ abstract screening
Prevalence of diabetic nephropathy among Type 2 diabetic patients in some of the Arab countries	International Journal of Health Sciences-Ijhs	2017	11	1	Aldukhayel, A.		Excluded	Non-relevant at title/ abstract screening
The global burden of chronic kidney disease and the way forward	Ethnicity and Disease	2005	15	3	Alebiosu, C. O. and Ayodele, O. E.		Excluded	Non-relevant at title/ abstract screening
Obesity and Liver Cancer	Recent Results in Cancer Research	2016	208		Aleks and rova, K. and Stelmach-Mardas, M. and Schlesinger, S.		Excluded	Non-relevant at title/ abstract screening
Somatotypological Characteristics of Adult Women with Type 2 Diabetes in Yakutia	International Journal of Biomedicine	2019	9	4	Alekseeva, V. A. and Guryeva, A. B. and Borisova, N. V. and Sydykova, L. A. and Petrova, P. G. and Osinskaya, A. A.	10.21103/Article9(4)_OA9	Excluded	Non-relevant at title/ abstract screening
Clinical variables and outcomes of kidney transplant recipients with type 2 diabetes and new-onset diabetes after transplantation in a predominantly minority urban population	Diabetes	2018			Aleksic, S. and Anaraki, S. Z. and Tsomos, E. and Upadhyay, L. and Japp, E. and Ajaimy, M. and Akalin, E. and Zonszein, J.		Excluded	Non-relevant at title/ abstract screening
Glycemic management and clinical outcomes in underserved minority kidney transplant recipients with type 2 and posttransplantation diabetes: a single-center retrospective study	Diabetes Research and Clinical Practice	2020	165		Aleksic, S. and Eisenberg, R. and Tsomos, E. and Anaraki, S. Z. and Japp, E. and Upadhyay, L. and Mowrey, W. B. and Akalin, E. and Zonszein, J.		Excluded	Non-relevant at title/ abstract screening
High prevalence of new onset diabetes mellitus in a predominantly minority urban cohort of kidney transplant recipients and clinical outcomes	American Journal of Transplantation	2018			Aleksic, S. and Zahedpour, S. and Tsomos, E. and Ajaimy, M. and Zonszein, J. and Akalin, E.	https://dx.doi.org/10.1111/ajt.14918	Excluded	Non-relevant at title/ abstract screening
Relationship between vitamin D status and incidence of vascular events in the Veterans Affairs Diabetes Trial	Atherosclerosis	2013	228	2	Alele, J. D. and Luttrell, L. M. and Hollis, B. W. and Luttrell, D. K. and Hunt, K. J.	https://dx.doi.org/10.1016/j.atherosclerosis.2013.03.024	Excluded	Non-relevant at title/ abstract screening
Obesity among Latinx people in the United States: A review	Obesity	2023	31		Aleman, J. O. and Alm and oz, J. P. and Frias, J. P. and Galindo, R. J.	https://dx.doi.org/10.1002/oby.23638	Excluded	Non-relevant at title/ abstract screening
Generalized and localized osteoarthritis and risk of fall among older adults: the role of chronic diseases and medications using real world data from a single center	European Review for Medical & Pharmacological Sciences	2023	27	9	Alenazi, A. M. and Alhowimel, A. S. and Alshehri, M. M. and Alqahtani, B. A. and Alhwoaimel, N. A. and Waitman, L. R. and Kluding, P. M.	https://dx.doi.org/10.26355/eurrev_202305_32302	Excluded	Non-relevant at title/ abstract screening
Allopurinol hypersensitivity syndrome: A case report	Italian Journal of Medicine	2021			Aless and ri, M. and Amendola, A. and Cusumano, V. and D'Errico, A. and De Crescenzo, V. and Marzi, F. and Nizzi, C. and Manini, M.		Excluded	Non-relevant at title/ abstract screening
The rational treatment of diabetes mellitus in older adults: The adequacy of treatment decisions based on individualized glycemic targets in primary and tertiary care	Journal of Diabetes & its Complications	2021	35	4	Alessi, J. and Telo, G. H. and de Oliveira, G. B. and Schneiders, J. and Zanella, M. J. B. and Schaan, B. D.	https://dx.doi.org/10.1016/j.jdiacomp.2020.107835	Excluded	Non-relevant at title/ abstract screening
Non-alcoholic fatty liver disease and risk of acute myocardial infarction and stroke: Analysis of 18 million patients in four european primary care databases	Hepatology	2018			Alex and er, M. and Loomis, K. and Dhalwani, N. and Van Der Lei, J. and Duarte-Salles, T. and Prieto-Alhambra, D. and Ansell, D. and Pasqua, A. and Lapi, F. and Rijnbeek, P. and Mosseveld, M. and Kendrick, S. F. W. and Waterworth, D. and Sattar, N. and Alazawi, W.	https://dx.doi.org/10.1002/hep.30257	Excluded	Non-relevant at title/ abstract screening
Risk factors of zoster vaccine failure among elderly in England	Pharmacoepidemiology and Drug Safety	2018			Alex and ridou, M. and Verstraeten, T. and Bollaerts, K.	https://dx.doi.org/10.1002/pds.4629	Excluded	Non-relevant at title/ abstract screening
Clinical factors associated with persistently poor diabetes control in the Veterans Health Administration: A nationwide cohort study	PLoS ONE	2019	14	3	Alexopoulos, A. S. and Jackson, G. L. and Edelman, D. and Smith, V. A. and Berkowitz, T. S. Z. and Woolson, S. L. and Bosworth, H. B. and Crowley, M. J.	https://dx.doi.org/10.1371/journal.pone.0214679	Excluded	Wrong outcome
Deintensification of Treatment With Sulfonylurea and Insulin After Severe Hypoglycemia Among Older Adults With Diabetes	JAMA Network Open	2021	4	11	Alexopoulos, A. S. and Kahkoska, A. R. and Pate, V. and Bradley, M. C. and Niznik, J. and Thorpe, C. and Sturmer, T. and Buse, J.	https://dx.doi.org/10.1001/jamanetworkopen.2021.32215	Excluded	Non-relevant at title/ abstract screening
Gaps in the Use of Evidence-Based Diabetes Medications for NASH	Diabetes. Conference: 83rd Scientific Sessions of the American Diabetes Association, ADA	2023	72		Alexopoulos, A. S. and Parish, A. and Olsen, M. and Batch, B. and Moylan, C. A. and Crowley, M. J.	https://dx.doi.org/10.2337/db23-1359-P	Excluded	Non-relevant at title/ abstract screening
Racial disparities in evidence-based management of metabolic dysfunction-associated steatotic liver disease in patients with type 2 diabetes	Endocrine practice : official journal of the American College of Endocrinology and the American Association of Clinical Endocrinologists.	2024	30		Alexopoulos, A. S. and Parish, A. and Olsen, M. and Batch, B. C. and Moylan, C. A. and Crowley, M. J.	https://dx.doi.org/10.1016/j.eprac.2024.04.018	Excluded	Non-relevant at title/ abstract screening
Prescribing of evidence-based diabetes pharmacotherapy in patients with metabolic dysfunction-associated steatohepatitis	BMJ Open Diabetes Research and Care	2023	11		Alexopoulos, A. S. and Parish, A. and Olsen, M. and Batch, B. C. and Moylan, C. and Crowley, M. J.	https://dx.doi.org/10.1136/bmjdrc-2023-003763	Excluded	Non-relevant at title/ abstract screening
Underrecognition of Nonalcoholic Fatty Liver Disease in Poorly Controlled Diabetes: A Call to Action in Diabetes Care	Journal of the Endocrine Society	2021	5	12	Alexopoulos, Anastasia-Stefania and Duffy, Ryan and Kobe, Elizabeth A. and German, Jashalynn and Moylan, Cynthia A. and Soliman, Diana and Jeffreys, Amy S. and Coffman, Cynthia J. and Crowley, Matthew J.	10.1210/jendso/bvab155	Excluded	Non-relevant at title/ abstract screening
Type 2 diabetes mellitus remission after bariatric surgery in Hispanic patients from Costa Rica	International Journal of Diabetes in Developing Countries	2018	38	1	Alfaro, M. and Chen-Ku, C. and Ramos-Esquivel, A.	https://dx.doi.org/10.1007/s13410-017-0549-2	Excluded	Non-relevant at title/ abstract screening
Effects of different dietary and lifestyle modification therapies on metabolic syndrome in prediabetic Arab patients: A 12-month longitudinal study	Nutrients	2018	10	3	Alfawaz, H. A. and Wani, K. and Alnaami, A. M. and Al-Saleh, Y. and Aljohani, N. J. and Al-Attas, O. S. and Alokail, M. S. and Kumar, S. and Al-Daghri, N. M.	https://dx.doi.org/10.3390/nu10030383	Excluded	Non-relevant at title/ abstract screening
A 12-Month Hybrid (In-Person + Virtual) Education Program in Arab Adults Modestly Reduced the Risk of Diabetes	Current Developments in Nutrition	2023			Alfawaz, H. and Al-Daghri, N. and Amer, O. and Hameidi, A. and Alharbi, M. and Khattak, M. and Alnaami, A. and Aljohani, N. and Wani, K. and Sabico, S.	https://dx.doi.org/10.1016/j.cdnut.2023.100297	Excluded	Non-relevant at title/ abstract screening
The relationship between depressive symptoms and dietary intake in people at high risk of cardiovascular diseases	Proceedings of the Nutrition Society	2019			Alfawaz, W. and Guess, N. and Ismail, K. and Stewart, K.	https://dx.doi.org/10.1017/S0029665119000788	Excluded	Non-relevant at title/ abstract screening
Ten-year Diabetes Risk Forecast in the Capital of Jordan: Arab Diabetes Risk Assessment Questionnaire Perspective-A Strobe-Complaint Article	Medicine	2016	95	12	Alghadir, A. and Alghwiri, A. A. and Awad, H. and Anwer, S.	https://dx.doi.org/10.1097/MD.0000000000003181	Excluded	Non-relevant at title/ abstract screening
CYP2J2-50 G/T and ADRB2 G46A gene polymorphisms in saudi subjects with hypertension	Genetic Testing and Molecular Biomarkers	2012	16	9	Alghasham, A. and Ali, A. and Ismail, H. and Dowaidar, M. and Settin, A. A.	10.1089/gtmb.2012.0006	Excluded	Non-relevant at title/ abstract screening
Mobile care teams improve metabolic control for adults with Type II diabetes in the Southern West Bank, Palestine	Diabetes & Metabolic Syndrome	2019	13	1	Al-Halaweh, A. A. and Almdal, T. and O'Rourke, N. and Davidovitch, N.	https://dx.doi.org/10.1016/j.dsx.2018.11.066	Excluded	Non-relevant at title/ abstract screening
Identification of Education Models to Improve Health Outcomes in Arab Women with Pre-Diabetes	Nutrients	2019	11	5	Al-Hamdan, R. and Avery, A. and Salter, A. and Al-Disi, D. and Al-Daghri, N. M. and McCullough, F.	10.3390/nu11051113	Excluded	Non-relevant at title/ abstract screening
Association of plasminogen activator inhibitor-1 and tissue plasminogen activator with type 2 diabetes and metabolic syndrome in Malaysian subjects	Cardiovascular Diabetology	2011	10		Al-Hamodi, Z. and Ismail, I. S. and Saif-Ali, R. and Ahmed, K. A. and Muni and y, S.	https://dx.doi.org/10.1186/1475-2840-10-23	Excluded	Non-relevant at title/ abstract screening
Association between vitamin D and glycaemic parameters in a multi-ethnic cohort of postmenopausal women with type 2 diabetes in Saudi Arabia	BMC Endocrine Disorders	2021	21	1	Alharazy, S. and Alissa, E. and Lanham-New, S. and Naseer, M. I. and Chaudhary, A. G. and Robertson, M. D.	https://dx.doi.org/10.1186/s12902-021-00825-3	Excluded	Non-relevant at title/ abstract screening
Analysis of potential risk factors associated with COVID-19 and hospitalization	Frontiers in public health	2022	10		Alharbi, A. H. M. and Rabbani, S. I. and Halim Mohamed, A. A. and Almushayti, B. K. and Aldhwayan, N. I. and Almohaimeed, A. T. and Alharbi, A. A. and Alharbi, N. S. and Asdaq, S. M. B. and Alamri, A. S. and Alsanie, W. F. and Alhomrani, M.	https://dx.doi.org/10.3389/fpubh.2022.921953	Excluded	Non-relevant at title/ abstract screening
Apolipoprotein C3 gene variants and risk of developing type 2 diabetes in saudi subjects	Metabolic Syndrome and Related Disorders	2015	13	7	Alharbi, K. K. and Hussain, T. and Alharbi, F. K. and Tabassum, S. N. and Mohammed, A. A. and Gambhir, D. and Ali Khan, I.	10.1089/met.2015.0022	Excluded	Non-relevant at title/ abstract screening
A54T polymorphism in the fatty acid binding protein 2 studies in a Saudi population with type 2 diabetes mellitus	Lipids in Health and Disease	2014	13	1	Alharbi, K. K. and Khan, I. A. and Bazzi, M. D. and Al-Daghri, N. M. and Hasan, T. N. and Alnbaheen, M. S. and Alharbi, F. K. and Al-Sheikh, Y. A. and Syed, R. and Aboul-Soud, M. A. M.	10.1186/1476-511X-13-61	Excluded	Non-relevant at title/ abstract screening
Burden of Illness of Type 2 Diabetes Mellitus in the Kingdom of Saudi Arabia: A Five-Year Longitudinal Study	Advances in Therapy	2024	41	3	AlHarbi, M. and Othman, A. and Nahari, A. A. and Al-Jedai, A. H. and Cuadras, D. and Almalky, F. and AlAzmi, F. and Almudaiheem, H. Y. and AlShubrumi, H. and AlSwat, H. and AlSahafi, H. and Sindi, K. and Basaikh, K. and AlQahtani, M. and Lamotte, M. and Yahia, M. and Hassan, M. E. and AlMutlaq, M. and AlRoaly, M. and AlZelaye, S. and AlGhamdi, Z.	https://dx.doi.org/10.1007/s12325-023-02772-y	Excluded	Non-relevant at title/ abstract screening
Ethnic specific differences in survival with type 2 diabetes: An Australian multi-ethnic cohort study	Diabetes Research and Clinical Practice	2014			Alharbi, T. J. and Constantino, M. and Molyneaux, L. and Wu, T. and Twigg, S. and Wong, J. and Yue, D.		Excluded	Conference abstract without appropriate method or outcome data
Ethnic specific differences in survival of patients with type 2 diabetes: analysis of data collected from an Australian multi-ethnic cohort over a 25 year period	Diabetes Research & Clinical Practice	2015	107	1	Alharbi, T. J. and Constantino, M. I. and Molyneaux, L. and Wu, T. and Twigg, S. M. and Yue, D. K. and Wong, J.	https://dx.doi.org/10.1016/j.diabres.2014.09.037	Included		Mortality outcome
The association of metformin use with vitamin B12 deficiency and peripheral neuropathy in Saudi individuals with type 2 diabetes mellitus	PLoS ONE	2018	13	10	Alharbi, T. J. and Tourkmani, A. M. and Abdelhay, O. and Alkhashan, H. I. and Al-Asmari, A. K. and Rsheed, A. M. B. and Abuhaimed, S. N. and Mohammed, N. and AlRasheed, A. N. and AlHarbi, N. G.	10.1371/journal.pone.0204420	Excluded	Non-relevant at title/ abstract screening
Individual, interpersonal, and community factors associated with health outcomes in patients with type 2 diabetes mellitus treated at federally qualified health centers	Journal of Diabetes and Metabolic Disorders.	2024			Ali, A. M. and Cobran, E. K. and Young, H. N.	https://dx.doi.org/10.1007/s40200-024-01388-5	Excluded	Non-relevant at title/ abstract screening
Prescription Patterns of Novel Antihyperglycemic Medications	Journal of the American Board of Family Medicine	2022	35	2	Ali, A. S. and Khan, M. and Ortega, D. and Jaffery, S. and Lamerato, L. E. and Budzynska, K.	https://dx.doi.org/10.3122/jabfm.2022.02.210360	Excluded	Non-relevant at title/ abstract screening
Polycystic ovary syndrome and metabolic syndrome	Ceska Gynekologie	2015	80	4	Ali, A. T.		Excluded	Non-relevant at title/ abstract screening
Racial Disparities in Endoscopic Sleeve Gastroplasty in the United States	Gastrointestinal Endoscopy	2023	97		Ali, H. and Patel, P. and Pamarthy, R. and Malik, T. and Sarfraz, S. and Mohan, B. and Poola, S. and Asokkumar, R. and Nava, G. L. and Adler, D.	https://dx.doi.org/10.1016/j.gie.2023.04.080	Excluded	Non-relevant at title/ abstract screening
LEP G2548A Polymorphism is Associated with Increased Serum Leptin and Insulin Resistance among T2DM Malaysian Patients	Biomedicine-Taiwan	2022	12	3	Ali, L. A. and Jemon, K. and Ab Latif, N. and Abu Bakar, S. and Alwi, S. S. S.	10.37796/2211-8039.1326	Excluded	Non-relevant at title/ abstract screening
Obesity differs from diabetes mellitus in antibody and T-cell responses post-COVID-19 recovery	Clinical and Experimental Immunology	2024			Ali, M. and Longet, S. and Neale, I. and Rongkard, P. and Chowdhury, F. U. H. and Hill, J. and Brown, A. and Laidlaw, S. and Tipton, T. and Hoque, A. and Hassan, N. and Hackstein, C. P. and Adele, S. and Akther, H. D. and Abraham, P. and Paul, S. and Rahman, M. M. and Alam, M. M. and Parvin, S. and Mollah, F. H. and Hoque, M. M. and Moore, S. C. and Biswas, S. K. and Turtle, L. and de Silva, T. a…	10.1093/cei/uxae030	Excluded	Non-relevant at title/ abstract screening
Obesity-associated metabolites in relation to type 2 diabetes risk: A prospective nested case-control study of the CARRS cohort	Diabetes Obesity & Metabolism	2022	24	10	Ali, M. K. and Kadir, M. M. and Gujral, U. P. and Fatima, S. S. and Iqbal, R. and Sun, Y. V. and Narayan, K. M. V. and Ahmad, S.	10.1111/dom.14788	Excluded	Non-relevant at title/ abstract screening
Diabetes & coronary heart disease: Current perspectives	Indian Journal of Medical Research	2010	132	11	Ali, M. K. and Narayan, K. M. V. and T and on, N.		Excluded	Non-relevant at title/ abstract screening
Reach and Use of Diabetes Prevention Services in the United States, 2016-2017	JAMA Network Open	2019	2	5	Ali, Mohammed K. and McKeever Bullard, Kai and Imperatore, Giuseppina and Benoit, Stephen R. and Rolka, Deborah B. and Albright, Ann L. and Gregg, Edward W.	10.1001/jamanetworkopen.2019.3160	Excluded	Non-relevant at title/ abstract screening
Prevalence of diagnosed depression in South Asian and white European people with type 1 and type 2 diabetes mellitus in a UK secondary care population	Postgraduate Medical Journal		85	1003	Ali, S. and Davies, M. J. and Taub, N. A. and Stone, M. A. and Khunti, K.	https://dx.doi.org/10.1136/pgmj.2008.074641	Excluded	Non-relevant at title/ abstract screening
Neighborhood social cohesion and disease prevention in Asian immigrant populations	Preventive Medicine	2020	141		Ali, S. H. and Yi, S. S. and Wyatt, L. C. and Misra, S. and Kwon, S. C. and Trinh-Shevrin, C. and Islam, N. S.	https://dx.doi.org/10.1016/j.ypmed.2020.106298	Excluded	Non-relevant at title/ abstract screening
Improved Sleep Quality Improves Blood Pressure Control among Patients with Chronic Kidney Disease: A Pilot Study	American journal of nephrology.	2020			Ali, W. and Gao, G. and Bakris, G. L.	https://dx.doi.org/10.1159/000505895	Excluded	Non-relevant at title/ abstract screening
Adiponectin gene polymorphisms and risk of type 2 diabetes: an updated evidence for meta-analysis	Diabetology and Metabolic Syndrome	2021	13	1	Alimi, M. and Goodarzi, M. T. and Nekoei, M.	https://dx.doi.org/10.1186/s13098-021-00749-x	Excluded	Non-relevant at title/ abstract screening
Factors associated with diabetes mellitus prediction among pregnant Arab subjects with gestational diabetes	International Journal of Clinical & Experimental Pathology	2015	8	7	Aljohani, N. and Al Serehi, A. and Ahmed, A. M. and Buhary, B. A. and Alzahrani, S. and At-Taras, E. and Almujally, N. and Alsharqi, M. and Alqahtani, M. and Almalki, M.		Excluded	Non-relevant at title/ abstract screening
Impact of diabetes on maternal-fetal outcomes in Manitoba: Relationship with ethnic and environmental factors	Clinical & Investigative Medicine - Medecine Clinique et Experimentale	2008	31	6	Aljohani, N. and Rempel, B. M. and Ludwig, S. and Morris, M. and Cheang, M. and Murray, R. and Bruce, S. and Shen, G. X.		Excluded	Non-relevant at title/ abstract screening
Illiteracy and diabetic foot complications	Primary Care Diabetes	2015	9	6	Al-Kaabi, Juma M. and Al Maskari, Fatma and Cragg, Paul and Af and i, Bachar and Souid, Abdul-Kader	10.1016/j.pcd.2015.04.008	Excluded	Non-relevant at title/ abstract screening
Contribution of adiposity to the increased risk of T2D in the UAE	Diabetes	2016			Alkaf, B. and Lehne, B. and Kooner, J. S. and Lessan, N. and Chambers, J. C. and Barakat, M. T.	https://dx.doi.org/10.2337/db16-1375-1656	Excluded	Non-relevant at title/ abstract screening
Association of the Type 2 Diabetes Mellitus Susceptibility Gene, TCF7L2, with Schizophrenia in an Arab-Israeli Family Sample	Plos One	2012	7	1	Alkelai, A. and Greenbaum, L. and Lupoli, S. and Kohn, Y. and Sarner-Kanyas, K. and Ben-Asher, E. and Lancet, D. and Macciardi, F. and Lerer, B.	10.1371/journal.pone.0029228	Excluded	Non-relevant at title/ abstract screening
Population Health Approach to Adult Obesity; Using Data to Promote Equitable Outcomes	Journal of General Internal Medicine	2023	38		Alkhairw, H. and Anwar, N. T. and Kogan, S. and Singer, K.	https://dx.doi.org/10.1007/s11606-023-08226-z	Excluded	Non-relevant at title/ abstract screening
A polymorphism in the gene encoding carnosinase (CNDP1) as a predictor of mortality and progression from nephropathy to end-stage renal disease in type 1 diabetes mellitus	Diabetologia	2010	53	12	Alkhalaf, A. and Bakker, S. J. and Bilo, H. J. and Gans, R. O. and Navis, G. J. and Postmus, D. and Forsblom, C. and Groop, P. H. and Vionnet, N. and Hadjadj, S. and Marre, M. and Parving, H. H. and Rossing, P. and Tarnow, L.	https://dx.doi.org/10.1007/s00125-010-1863-0	Excluded	Non-relevant at title/ abstract screening
Genetic association of adiponectin with type 2 diabetes in Jordanian Arab population	Gene	2013	512	1	Alkhateeb, A. and Al-Azzam, S. and Zyadine, R. and Abuarqoub, D.	10.1016/j.gene.2012.09.095	Excluded	Non-relevant at title/ abstract screening
Functional Foods and Lifestyle Approaches for Diabetes Prevention and Management	Nutrients	2017	9	12	Alkhatib, A. and Tsang, C. and Tiss, A. and Bahorun, T. and Arefanian, H. and Barake, R. and Khadir, A. and Tuomilehto, J.	10.3390/nu9121310	Excluded	Non-relevant at title/ abstract screening
Description of Diversity in Nonalcoholic Steatohepatitis (Nash) Clinical Trials: Combined Data from Multiple Therapeutic Trials Including More Than 6,000 Patients (in Collaboration with Nail-Nit Consortium)	Hepatology	2023	78		Alkhouri, N. and Jeannin, S. and Dubourg, J. and Schattenberg, J. M. and Rich, N. E. and Harrison, S. A. and Noureddin, M.	https://dx.doi.org/10.1097/HEP.0000000000000580	Excluded	Non-relevant at title/ abstract screening
The natural history of NASH-induced advanced fibrosis in a large cohort of patients with type-2 diabetes	Journal of Hepatology	2019			Alkhouri, N. and Singh, A. and Noureddin, M. and Barbara, M. and Lawitz, E.	https://dx.doi.org/10.1016/S0168-8278%2809%2900831-9	Excluded	Non-relevant at title/ abstract screening
A polygenic risk score of atrial fibrillation improves prediction of lifetime risk for heart failure	ESC heart failure	2024	11	2	Alkis, T. and Luo, X. and Wall, K. and Brody, J. and Bartz, T. and Chang, P. P. and Norby, F. L. and Hoogeveen, R. C. and Morrison, A. C. and Ballantyne, C. M. and Coresh, J. and Boerwinkle, E. and Psaty, B. M. and Shah, A. M. and Yu, B.	https://dx.doi.org/10.1002/ehf2.14665	Excluded	Non-relevant at title/ abstract screening
A Predictive Metabolic Signature for the Transition From Gestational Diabetes Mellitus to Type 2 Diabetes	Diabetes	2016	65	9	Allalou, A. and Nalla, A. and Prentice, K. J. and Liu, Y. and Zhang, M. and Dai, F. F. and Ning, X. and Osborne, L. R. and Cox, B. J. and Gunderson, E. P. and Wheeler, M. B.	https://dx.doi.org/10.2337/db15-1720	Excluded	Non-relevant at title/ abstract screening
Cardiovascular risk assessment in diabetes mellitus: comparison of the general Framingham risk profile versus the World Health Organization/International Society of Hypertension risk prediction charts in Arabs--clinical implications	Angiology	2013	64	5	Al-Lawati, J. A. and Barakat, M. N. and Al-Lawati, N. A. and Al-Maskari, M. Y. and Elsayed, M. K. and Mikhailidis, D. P. and Al-Zakwani, I. S.	https://dx.doi.org/10.1177/0003319712458349	Excluded	Non-relevant at title/ abstract screening
Control of risk factors for cardiovascular disease among adults with previously diagnosed type 2 diabetes mellitus: A descriptive study from a middle eastern Arab population	Open Cardiovascular Medicine Journal	2012	6	1	Al-Lawati, J. A. and Barakat, M. N. and Al-Zakwani, I. and Elsayed, M. K. and Al-Maskari, M. and Al-Lawati, N. M. and Mohammed, A. J.	https://dx.doi.org/10.2174/1874192401206010133	Excluded	Non-relevant at title/ abstract screening
Diabetes risk score in Oman: a tool to identify prevalent type 2 diabetes among Arabs of the Middle East	Diabetes Research & Clinical Practice	2007	77	3	Al-Lawati, J. A. and Tuomilehto, J.		Excluded	Non-relevant at title/ abstract screening
Giraffe in the Covid-19 Lung: Pulmonary Fibrosis Limiting Severity of the Pneumothorax	Chest	2021			Allen Chan, M. and Benjamin, P. and Demigillo, J. and Pamela Demigillo, M. and Xue, J. and Jesmajian, S.	https://dx.doi.org/10.1016/j.chest.2021.07.393	Excluded	Non-relevant at title/ abstract screening
Can anthropometric measurements and diet analysis serve as useful tools to determine risk factors for insulin-resistant diabetes type 2 among white and black Americans?	Nutrition	2003	19	7	Allen, H. G. and Allen, J. C. and Boyd, L. C. and Alston-Mills, B. P.		Excluded	Non-relevant at title/ abstract screening
Perceptions of cardiac risk among a low-income urban diabetic population	Journal of Health Care for the Poor & Underserved	2010	21	1	Allen, J. K. and Purcell, A. and Szanton, S. and Dennison, C. R.	https://dx.doi.org/10.1353/hpu.0.0241	Excluded	Non-relevant at title/ abstract screening
Long-term health outcomes in young women with polycystic ovary syndrome: A narrative review	Clinical Endocrinology	2022	97	2	Allen, L. A. and Shrikrishnapalasuriyar, N. and Rees, D. A.	https://dx.doi.org/10.1111/cen.14609	Excluded	Non-relevant at title/ abstract screening
Reducing social distress for chronic disease patients in primary care: An intervention for latino type 2 diabetes patients seen at community health centers	Diabetes Spectrum	2017	30	4	Allen, N. A. and Zagarins, S. and Welch, G.	https://dx.doi.org/10.2337/ds16-0031	Excluded	Non-relevant at title/ abstract screening
Vaginal microbiome in overweight and obesity	Obesity	2020			Allen, N. and Wickham, E. and Fettweis, J. and Consortium, V. M. and Jimenez, N. and Edupuganti, L.	https://dx.doi.org/10.1002/oby.23063	Excluded	Non-relevant at title/ abstract screening
Impact of periodic follow-up testing among urban American Indian women with impaired fasting glucose	Preventing Chronic Disease	2008	5	3	Allen, P. and Thompson, J. L. and Herman, C. J. and Qualls, C. and Helitzer, D. L. and Whyte, A. N. and Wolfe, V. K.		Excluded	Non-relevant at title/ abstract screening
Nafld in People with Hiv Exhibits Higher Fibrosis Stage Despite Lower Disease Activity Than in Matched Controls	Hepatology	2023	78		Allende, D. and Cummings, O. and Sternberg, A. L. and Behling, C. A. and Carpenter, D. and Gill, R. and Guy, C. D. and Yeh, M. M. and Chalasani, N. P. and Sterling, R. K. and Naggie, S. and Loomba, R. and Price, J. C. and McLaughlin, M. and Hadigan, C. and Cr and all, H. and Belt, P. and Wilson, L. and Kleiner, D. E.	https://dx.doi.org/10.1097/HEP.0000000000000580	Excluded	Non-relevant at title/ abstract screening
Adherence of physicians to evidence-based management guidelines for treating type 2 diabetes and atherosclerotic cardiovascular disease in Ajman, United Arab Emirates	Bmc Primary Care	2022	23	1	Alliabi, F. J. A. and Jaber, A. A. S. and Jallo, M. K. I. and Baig, M. R.	10.1186/s12875-022-01672-4	Excluded	Non-relevant at title/ abstract screening
Pharmacological, non‐invasive brain stimulation and psychological interventions, and their combination, for treating depression after stroke	Cochrane Database of Systematic Reviews	2023		7	Allida, S. M. and Hsieh, C. F. and Cox, K. L. and Patel, K. and Rouncefield-Swales, A. and Lightbody, C. E. and House, A. and Hackett, M. L.	10.1002/14651858.CD003437.pub5	Excluded	Non-relevant at title/ abstract screening
Exploring the experiences of west African immigrants living with Type 2 diabetes in the UK	International Journal of Environmental Research and Public Health	2019	16	19	Alloh, F. and Hemingway, A. and Turner-Wilson, A.		Excluded	Non-relevant at title/ abstract screening
APOE Genotypes Associate With Cognitive Performance but Not Cerebral Structure: Diabetes Heart Study MIND	Diabetes Care	2016	39	12	Allred, N. D. and Raffield, L. M. and Hardy, J. C. and Hsu, F. C. and Divers, J. and Xu, J. Z. and Smith, S. C. and Hugenschmidt, C. E. and Wagner, B. C. and Whitlow, C. T. and Sink, K. M. and Maldjian, J. A. and Williamson, J. D. and Bowden, D. W. and Freedman, B. I.	10.2337/dc16-0843	Excluded	Non-relevant at title/ abstract screening
Weight Loss Following Semaglutide Use in Patients with Type 2 Diabetes Who Have Had Bariatric Surgery: A Retrospective Study	Obesity Surgery	2023	33		Allum, M. and Buckley, A. and Suliman, M. and Lessan, N. and Mohammed, N. and Azaizeh, A. and Suliman, S.	https://dx.doi.org/10.1007/11695.1708-0428	Excluded	Non-relevant at title/ abstract screening
Low dose semaglutide use for weight loss in an Emirati population living with obesity: a retrospective study	Obesity Facts	2023	16		Allum, M. and Buckley, A. and Suliman, M. and Lessan, N. and Mohammed, N. and Azaizeh, A. and Suliman, S.	https://dx.doi.org/10.1159/000530456	Excluded	Non-relevant at title/ abstract screening
Medication cost savings following bariatric surgery at a centre in the middle east	Obesity Surgery	2019			Allum, M. and Elsheikh, M. and Suliman, S. and Al Tikriti, A. and Hamdan, K. and Assman, R. and Al Hadad, M.	https://dx.doi.org/10.1007/s11695-019-04101-1	Excluded	Non-relevant at title/ abstract screening
Early experience of naltrexone/bupropion extended release for treatment of obesity in a weight management clinic in Abu Dhabi	Obesity Reviews	2020			Allum, M. and Shah, J. and Azaizeh, A. and Elsheikh, M.	https://dx.doi.org/10.1111/obr.13118	Excluded	Non-relevant at title/ abstract screening
Prevalence of osteoporosis among postmenopausal females with diabetes mellitus	Saudi Medical Journal	2004	25	10	Al-Maatouq, M. A. and El-Desouki, M. I. and Othman, S. A. and Mattar, E. H. and Babay, Z. A. and Addar, M.		Excluded	Non-relevant at title/ abstract screening
Effect of multiparity on the risk of development of diabetes	Diabetes	2015			Almahmeed, B. and Shah, B. R. and Mukerji, G. and Booth, G. L. and Feig, D. S.	https://dx.doi.org/10.2337/db159321471	Excluded	Non-relevant at title/ abstract screening
Effect of multiparity and ethnicity on the risk of development of diabetes: a large population-based cohort study	Diabetic Medicine	2017	34	11	Almahmeed, B. and Shah, B. R. and Mukerji, G. and Ling, V. and Booth, G. L. and Feig, D. S.	https://dx.doi.org/10.1111/dme.13441	Excluded	Non-relevant at title/ abstract screening
Diabetes mellitus in the Arabian Peninsula	Annals of Saudi Medicine	2000	20	2	Al-Mahroos, F.	http://dx.doi.org/10.5144/0256-4947.2000.111	Excluded	Non-relevant at title/ abstract screening
Diabetic neuropathy, foot ulceration, peripheral vascular disease and potential risk factors among patients with diabetes in Bahrain: a nationwide primary care diabetes clinic-based study	Annals of Saudi Medicine	2007	27	1	Al-Mahroos, F. and Al-Roomi, K.	10.5144/0256-4947.2007.25	Excluded	Non-relevant at title/ abstract screening
Obesity, physical activity and prevalence of diabetes in Bahraini Arab native population	Bahrain Medical Bulletin	1998	20	3	Al-Mahroos, F. and McKeigue, P.		Excluded	Non-relevant at title/ abstract screening
Safety and efficacy of biphasic insulin aspart 30 in type 2 diabetes patients switched from either biphasic or basal human insulin: Results from the Gulf cohort of the A1chieve study	International Journal of Clinical Practice	2014	68	7	Almansari, A. and Khader, S. and Kharawagh, A. and Abdelfattah, W. and Badawy, T.	10.1111/ijcp.12391	Excluded	Non-relevant at title/ abstract screening
The Effect of HLA-DRB1 on Cholecystitis	Iranian Journal of Immunology	2015	12	2	Al-Marzook, T. J. M. and Mahdi, B. M. and Raouf, H. and Zalzala, H. H. and Abid, L. A. and Nehad, Z.		Excluded	Non-relevant at title/ abstract screening
Prevalence of diabetic retinopathy in the United Arab Emirates: A cross-sectional survey	BMC Ophthalmology	2007	7		Al-Maskari, F. and El-Sadig, M.	10.1186/1471-2415-7-11	Excluded	Non-relevant at title/ abstract screening
A replication study of 19 GWAS-validated type 2 diabetes at-risk variants in the Lebanese population	Diabetes Research and Clinical Practice	2013	102	2	Almawi, W. Y. and Nemr, R. and Keleshian, S. H. and Echtay, A. and Saldanha, F. L. and Aldoseri, F. A. and Racoubian, E.		Excluded	Non-relevant at title/ abstract screening
Time Course of Metabolic, Neuroendocrine, and Adipose Effects During 2 Years of Follow-up After Gastric Bypass in Patients With Type 2 Diabetes	Journal of Clinical Endocrinology & Metabolism	2021	106	10	Almby, K. E. and Katsogiannos, P. and Pereira, M. J. and Karlsson, F. A. and Sundbom, M. and Wiklund, U. and Kamble, P. G. and Eriksson, J. W.	10.1210/clinem/dgab398	Excluded	Non-relevant at title/ abstract screening
Impact of reference panel choice for imputation on genome-wide association study results for type 2 diabetes in arab population	Genetic Epidemiology	2019			Almeer, H. and Alsmadi, O. and Elkum, N. and Saad, M.	https://dx.doi.org/10.1002/gepi.22256	Excluded	Non-relevant at title/ abstract screening
Splenomegaly as a manifestation of a rare disease	Allergy: European Journal of Allergy and Clinical Immunology	2013			Almeida, J. P. and Neves, M. and Raposo, J. and Caiado, J. and Leitao, M. J.	https://dx.doi.org/10.1111/all.12251	Excluded	Non-relevant at title/ abstract screening
Wcn24-1931 No All Hypomagnesemia and Hypokalemia in a Young Patient Is Gitleman or Batter: Mody 5	Kidney International Reports	2024	9		Almeida, N.	https://dx.doi.org/10.1016/j.ekir.2024.02.717	Excluded	Non-relevant at title/ abstract screening
Prevalence of and predictive factors for nonalcoholic fatty liver disease in Sudanese individuals with type 2 diabetes: Is metabolic syndrome the culprit?	Arab Journal of Gastroenterology	2015	16	2	Almobarak, A. O. and Barakat, S. and Suliman, E. A. and Elmadhoun, W. M. and Mohamed, N. A. and Abobaker, I. O. and Noor, S. K. and Bushara, S. O. and Ahmed, M. H.	10.1016/j.ajg.2015.06.001	Excluded	Non-relevant at title/ abstract screening
Effects of Adjuvant Medications on A1C, Body Mass Index, and Insulin Requirements among Patients with Type 1 Diabetes	Pharmacy	2022	10	4	Almodovar, A. S. and Clevenger, J. and Nahata, M. C.	10.3390/pharmacy10040097	Excluded	Non-relevant at title/ abstract screening
Epidemiology and Prevalence of Lean Non-Alcoholic Fatty Liver Disease and Associated Cirrhosis in the United States: A Population-Based Study	Gastroenterology	2022			Almomani, A. and Albakri, A. A. and Alkhayyat, M. and Onwuzo, S. and Krishtopaytis, E. and Boustany, A. and Kumar, P. and Alshaikh, D. and Hitawala, A. A. and Asaad, I.	https://dx.doi.org/10.1016/S0016-5085%2822%2960034-9	Excluded	Non-relevant at title/ abstract screening
Risk factors predicting outcome in patients with pneumonia in Al-Ain, United Arab Emirates	Saudi Medical Journal	2006	27	7	Al-Muhairi, S. S. and Zoubeidi, T. A. and Ellis, M. E. and Safa, W. F. and Joseph, J.		Excluded	Non-relevant at title/ abstract screening
Twenty years' experience of laparoscopic 1-anastomosis gastric bypass: surgical risk and long-term results	Surgery for Obesity and Related Diseases	2021	17	5	Almuhanna, M. and Soong, T. C. and Lee, W. J. and Chen, J. C. and Wu, C. C. and Lee, Y. C.	https://dx.doi.org/10.1016/j.soard.2021.01.010	Excluded	Non-relevant at title/ abstract screening
Cardio-metabolic outcomes in South Asians compared to White Europeans in the United Kingdom: a matched controlled population-based cohort study	Bmc Cardiovascular Disorders	2021	21	1	Almulhem, M. and Ch and an, J. S. and Gokhale, K. and Adderley, N. J. and Thayakaran, R. and Khunti, K. and Tahrani, A. and Hanif, W. and Nirantharakumar, K.	10.1186/s12872-021-02133-z	Excluded	Wrong population, not Type 2 Diabetes focused
Relationship between the disparities of nationality/ethnicity and other risk factors from environmental conditions for prevalence diabetes type 2 for patients from Baghdad province	Pakistan Journal of Biotechnology	2018	15	1	Al-Nada, Q. and Al-Ibady, A. K.		Excluded	Non-relevant at title/ abstract screening
Association of the angiotensinogen gene polymorphism with atherosclerosis and its risk traits in the Saudi population	BMC Cardiovascular Disorders	2013	13		Al-Najai, M. and Muiya, P. and Tahir, A. I. and Elhawari, S. and Gueco, D. and Andres, E. and Mazhar, N. and Altassan, N. and Alshahid, M. and Dzimiri, N.	https://dx.doi.org/10.1186/1471-2261-13-17	Excluded	Non-relevant at title/ abstract screening
Obesity and diabetes in the Winnebago Tribe of Nebraska: from community engagement to action, 2014-2019	Preventing Chronic Disease	2019	16	8	Alonso, L. and Decora, L. and Bauer, U. E.		Excluded	Non-relevant at title/ abstract screening
The adverse impact of type 2 diabetes on brain volume in heart failure	Journal of Clinical and Experimental Neuropsychology	2013	35	3	Alosco, M. L. and Brickman, A. M. and Spitznagel, M. B. and Griffith, E. Y. and Narkhede, A. and Raz, N. and Cohen, R. and Sweet, L. H. and Colbert, L. H. and Josephson, R. and Hughes, J. and Rosneck, J. and Gunstad, J.	10.1080/13803395.2013.771617	Excluded	Non-relevant at title/ abstract screening
The Negative Effects of Obesity and Poor Glycemic Control on Cognitive Function: A Proposed Model for Possible Mechanisms	Current Diabetes Reports	2014	14	6	Alosco, M. L. and Gunstad, J.	10.1007/s11892-014-0495-z	Excluded	Non-relevant at title/ abstract screening
Comparable Reno-Cardiac Protective Effects of Sglt2 Inhibition Versus Dpp-4 Inhibition in Diabetic Kidney Transplant Recipients: Kuwait Experience	Nephrology Dialysis Transplantation	2023	38		Alotaibi, T. and Gheith, O. A. A. and Elsayed, Z. and Yahya, A. and Shaker, M. and Khalid, M. and Emam, M. and Hammad, M. and Nagib, A. M. and Mostafa, M. and Denewar, A. and Zahab, M. A. A. and Nair, P. and Elserwy, N.	https://dx.doi.org/10.1093/ndt/gfad063c_3895	Excluded	Non-relevant at title/ abstract screening
DDT and its metabolites are linked to increased risk of type 2 diabetes among Saudi adults: A cross-sectional study	Environmental Science and Pollution Research	2014	22	1	Al-Othman, A. A. and Abd-Alrahman, S. H. and Al-Daghri, N. M.	10.1007/s11356-014-3371-0	Excluded	Non-relevant at title/ abstract screening
Risk of mortality among inpatients with COVID-19 and type 2 diabetes: National data from Kuwait	Endocrinology, and Diabetes & Metabolism	2021	4	4	Al-Ozairi, E. and Brown, R. and Hamdan, Y. and Alabdullah, L. and Voase, N. and Al K and ari, J. and Alsaeed, D. and Al Ozairi, A. and Hasan, A. and Al-Mulla, F. and Katikireddi, S. V. and Gray, S. R. and Gill, J. M. R. and Celis-Morales, C. A. and Sattar, N. and Welsh, P.	https://dx.doi.org/10.1002/edm2.287	Excluded	Non-relevant at title/ abstract screening
Influence of temperate, subtropical, and tropical fruit consumption on risk of type 2 diabetes in an Asian population	American Journal of Clinical Nutrition	2017	105	3	Alperet, D. J. and Butler, L. M. and Koh, W. P. and Yuan, J. M. and Van Dam, R. M.	https://dx.doi.org/10.3945/ajcn.116.147090	Excluded	Non-relevant at title/ abstract screening
Optimal Anthropometric Measures and Thresholds to Identify Undiagnosed Type 2 Diabetes in Three Major Asian Ethnic Groups	Obesity	2016	24	10	Alperet, D. J. and Lim, W. Y. and Heng, D. M. K. and Ma, S. and van Dam, R. M.	10.1002/oby.21609	Excluded	Non-relevant at title/ abstract screening
A randomized placebo-controlled trial of the effect of coffee consumption on insulin sensitivity: design and baseline characteristics of the Coffee for METabolic Health (COMETH) study	Contemporary clinical trials communications. 4 (pp 105-117), 2016. Date of publication: 15 dec 2016.	2016			Alperet, D. J. and Rebello, S. A. and Khoo, Ey- H. and Tay, Z. and Seah, Ss- Y. and Tai, B. C. and Emady-Azar, S. and Chou, C. J. and Darimont, C. and van Dam, R. M.	10.1016/j.conctc.2016.06.013	Excluded	Non-relevant at title/ abstract screening
The effect of coffee consumption on insulin sensitivity and other biological risk factors for type 2 diabetes: a randomized placebo-controlled trial	American Journal of Clinical Nutrition	2020	111	2	Alperet, Derrick Johnston and Rebello, Salome Antonette and Khoo, Eric Yin-Hao and Tay, Zoey and Seah, Sharna Si-Ying and Tai, Bee-Choo and Tai, E. Shyong and Emady-Azar, Shahram and Chou, Chieh Jason and Darimont, Christian and van Dam, Rob M.	10.1093/ajcn/nqz306	Excluded	Non-relevant at title/ abstract screening
Performance of Noninvasive Liver Fibrosis Tests in Morbidly Obese Patients with Nonalcoholic Fatty Liver Disease	Obesity Surgery	2002	31	5	Alqahtani, S. A. and Golabi, P. and Paik, J. M. and Lam, B. and Moazez, A. H. and Elariny, H. A. and Goodman, Z. and Younossi, Z. M.	https://dx.doi.org/10.1007/s11695-020-04996-1	Excluded	Non-relevant at title/ abstract screening
The risk of thyroid cancer in patients with metabolic diseases: Demographic disparities at the national level	Annals of Surgical Oncology	2015			Al-Qurayshi, Z. and Hauch, A. and K and il, E.	https://dx.doi.org/10.1245/s10434-015-4372-z	Excluded	Non-relevant at title/ abstract screening
Evaluating the correlation of sclerostin levels with obesity and type 2 diabetes in a multiethnic population living in Kuwait	Frontiers in Endocrinology	2024	15		Alramah, T. and Cherian, P. and Al-Khairi, I. and Abu-Farha, M. and Thanaraj, T. A. and Albatineh, A. N. and Safadi, F. and Ali, H. and Abdul-Ghani, M. and Tuomilehto, J. and Koistinen, H. A. and Al-Mulla, F. and Abubaker, J.	https://dx.doi.org/10.3389/fendo.2024.1392675	Excluded	Non-relevant at title/ abstract screening
Short Sleep Duration and Its Association with Obesity and Other Metabolic Risk Factors in Kuwaiti Urban Adults	Nature and Science of Sleep	2021	13		Al-Rashed, F. and Sindhu, S. and Al Madhoun, A. and Alghaith, A. and Azinn, R. and Al-Mulla, F. and Ahmad, R.	10.2147/NSS.S311415	Excluded	Non-relevant at title/ abstract screening
Repetitive Intermittent Hyperglycemia Drives the M1 Polarization and Inflammatory Responses in THP-1 Macrophages Through the Mechanism Involving the TLR4-IRF5 Pathway	Cells	2020	9	8	Al-Rashed, F. and Sindhu, S. and Arefanian, H. and Al Madhoun, A. and Kochumon, S. and Thomas, R. and Al-K and ari, S. and Alghaith, A. and Jacob, T. and Al-Mulla, F. and Ahmad, R.	10.3390/cells9081892	Excluded	Non-relevant at title/ abstract screening
Evaluation of the role of CDKN2B gene in type 2 diabetes mellitus and hypertension in ethnic Saudi Arabs	Saudi Pharmaceutical Journal		26	8	AlRasheed, M. M.	https://dx.doi.org/10.1016/j.jsps.2018.07.009	Excluded	Non-relevant at title/ abstract screening
Glycaemic control among adults with type 2 diabetes mellitus in the Gulf Cooperation Council countries: an updated review	Endokrynologia Polska	2024	75	2	Alrasheedi, A. A.	10.5603/ep.99519	Excluded	Non-relevant at title/ abstract screening
Validation of the cardiovascular risk model developed for Omanis with type 2 diabetes	Diabetes & Metabolic Syndrome-Clinical Research & Reviews	2018	12	3	Alrawahi, A. H. and Lee, P.	10.1016/j.dsx.2018.01.004	Excluded	Non-relevant at title/ abstract screening
Cardiovascular risk prediction model for Omanis with type 2 diabetes	Diabetes & Metabolic Syndrome	2018	12	2	Alrawahi, A. H. and Lee, P. and Al-Anqoudi, Z. A. M. and Alrabaani, M. and Al-Busaidi, A. and Almahrouqi, F. and Albusaidi, A. M.	https://dx.doi.org/10.1016/j.dsx.2017.09.012	Excluded	Non-relevant at title/ abstract screening
Applicability of the Existing CVD Risk Assessment Tools to Type II Diabetics in Oman: A Review	Oman Medical Journal	2015	30	5	Al-Rawahi, Abdulhakeem and Lee, Patricia	10.5001/omj.2015.65	Excluded	Non-relevant at title/ abstract screening
Challenges of type 2 diabetes in patients with alcohol dependence	Clinical Diabetes	2012	30	3	Alromaihi, D. and Zielke, J. and Bhan, A.	https://dx.doi.org/10.2337/diaclin.30.3.120	Excluded	Non-relevant at title/ abstract screening
The association between ethnicity and pre-eclampsia in Australia: A multicentre retrospective cohort study	Australian and New Zealand Journal of Obstetrics and Gynaecology	2020	60	3	Al-Rubaie, Z. T. A. and Malcolm Hudson, H. and Jenkins, G. and Mahmoud, I. and Ray, J. G. and Askie, L. M. and Lord, S. J.	https://dx.doi.org/10.1111/ajo.13069	Excluded	Non-relevant at title/ abstract screening
Treatment patterns for first- and second-line management of type 2 diabetes in the Middle East and North Africa region: Insights from DISCOVER	Diabetologia	2021			Al-Rubeaan, K. and Echtay, A. and Bayram, F. and Malek, R. and Kok, A. and Bennakhi, A. and Hafidh, K. and Roushdy, E. and Rajadhyaksha, V. and Alsayed, M.	https://dx.doi.org/10.1007/s00125-021-05519-y	Excluded	Non-relevant at title/ abstract screening
Literature Review of Type 2 Diabetes Management and Health Literacy	Diabetes Spectrum	2021	34	4	Alsaedi, R. and McKeirnan, K.	https://dx.doi.org/10.2337/ds21-0014	Excluded	Non-relevant at title/ abstract screening
The prevalence of Type 2 Diabetes Mellitus in the United Arab Emirates: justification for the establishment of the Emirates Family Registry	International Journal of Diabetes in Developing Countries	2012	32	1	Alsafar, H. and Jama-Alol, K. A. and Hassoun, A. A. K. and Tay, G. K.		Excluded	Non-relevant at title/ abstract screening
Liraglutide Effect on Weight, Glycated Hemoglobin, and Blood Pressure: A Single-Center Experience in the Eastern Province of Saudi Arabia	Cureus Journal of Medical Science	2022	14	3	Alsafwani, D. M. and Alotaibi, H. N. and Alzaid, J. A. and Alghamdi, A. and Almakhaita, H. M.	10.7759/cureus.23554	Excluded	Non-relevant at title/ abstract screening
The incidence of candidate genetic variants of non alcoholic fatty liver disease in Saudi Arabian population	HPB	2019			AlSaif, F. A. and AlMadany, H. S. and AlOtaiby, M. A. and AlMayouf, M. A. and Ahmed, M.	https://dx.doi.org/10.1016/j.hpb.2019.03.267	Excluded	Non-relevant at title/ abstract screening
Adiponectin gene variant interacts with fish oil supplementation to influence serum adiponectin in older individuals	Journal of Nutrition	2013	143	7	Alsaleh, A. and Crepostnaia, D. and Maniou, Z. and Lewis, F. J. and Hall, W. L. and S and ers, T. A. B. and O'Dell, S. D.		Excluded	Non-relevant at title/ abstract screening
Assess the genetic variant's linkage with T2DM in several pathways of pathophysiology of type-2 diabetes mellitus	Indian Journal of Public Health Research and Development	2020	11	2	Al-Salihi, A. A. J. and Fayyad, H. A. and Challab, M. F. and Saeed, B. T. and Al Saadi, R. R.	https://dx.doi.org/10.37506/v11/i2/2020/ijphrd/194943	Excluded	Non-relevant at title/ abstract screening
From an Apple to a Pear: Moving Fat around for Reversing Insulin Resistance	International Journal of Environmental Research and Public Health	2022	19	21	Alser, M. and Elrayess, M. A.	10.3390/ijerph192114251	Excluded	Non-relevant at title/ abstract screening
Association of the insertion allele of the common ACE gene polymorphism with type 2 diabetes mellitus among Kuwaiti cardiovascular disease patients	JRAAS - Journal of the Renin-Angiotensin-Aldosterone System	2015	16	4	Al-Serri, A. and Ismael, F. G. and Al-Bustan, S. A. and Al-Rashdan, I.	10.1177/1470320315610255	Excluded	Non-relevant at title/ abstract screening
The prevalence and clinicalsignificance of hypertensiveretinopathy in patients attendingauckland diabetic retinopathyscreening programme	Clinical and Experimental Ophthalmology	2018			Alshaikhi, M. and Sadeghi, S. and Brochner, O. and Niederer, R. and Squirrell, D.	https://dx.doi.org/10.1111/ceo.13405	Excluded	Non-relevant at title/ abstract screening
The prevalence of coronary artery diseases in patients with liver cirrhosis	American Journal of Gastroenterology	2021			Alshami, M. and Badran, R. and Abouyassine, A. and Dahabra, L.	https://dx.doi.org/10.14309/01.ajg.0000778512.31307.8b	Excluded	Non-relevant at title/ abstract screening
Expert opinion on the applicability of dyslipidemia guidelines in Asia and the Middle East	International Journal of General Medicine	2018	11		Alshamiri, M. and Ghanaim, M. M. A. and Barter, P. and Chang, K. C. and Li, J. J. and Matawaran, B. J. and Santoso, A. and Shaheen, S. and Suastika, K. and Thongtang, N. and Yusof, A. K. M.	10.2147/IJGM.S160555	Excluded	Non-relevant at title/ abstract screening
Assessment of Brain Lesions in Type 2 Diabetes Mellitus and Hypertension using Magnetic Resonance Imaging	International Journal of Biomedicine	2020	10	4	Alshammari, Q. T. and Salih, M. and Gameraddin, M. and Abdelmalik, B. and Alshoabi, S. and Elnour, E. and Yousif, E.	10.21103/Article10(4)_OA10	Excluded	Non-relevant at title/ abstract screening
Predictive value of creatinine-based equations of kidney function in the long-term prognosis in United Arab Emirates patients	Oman Medical Journal	2021	36	1	Al-Shamsi, S. and Govender, R. D. and King, J.	https://dx.doi.org/10.5001/omj.2021.07	Excluded	Non-relevant at title/ abstract screening
N-acetyltransferase 1 and 2 polymorphisms and risk of diabetes mellitus type 2 in a Saudi population	Annals of Saudi Medicine	2015	35	3	Al-Shaqha, W. M. and Alkharfy, K. M. and Al-Daghri, N. M. and Mohammed, A. K.	10.5144/0256-4947.2015.214	Excluded	Non-relevant at title/ abstract screening
Weak or no association of TCF7L2 variants with Type 2 diabetes risk in an Arab population	Bmc Medical Genetics	2008	9		Alsmadi, O. and Al-Rubeaan, K. and Mohamed, G. and Alkayal, F. and Al-Saud, H. and Abu Al-Saud, N. and Al-Daghri, N. and Mohammad, S. and Meyer, B. F.	10.1186/1471-2350-9-72	Excluded	Non-relevant at title/ abstract screening
Diabetes and Platelet Response to Low-Dose Aspirin	Journal of Clinical Endocrinology & Metabolism	2018	103	12	Al-Sofiani, M. E. and Yanek, L. R. and Faraday, N. and Kral, B. G. and Mathias, R. and Becker, L. C. and Becker, D. M. and Vaidya, D. and Kalyani, R. R.	https://dx.doi.org/10.1210/jc.2018-01254	Excluded	Non-relevant at title/ abstract screening
Elevated cholesteryl ester transfer protein concentration is associated with an increased risk for cardiovascular disease in women, but not in men, with Type 2 diabetes: The Hoorn study	Diabetic Medicine	2007	24	2	Alssema, M. and Dekker, J. M. and Kuivenhoven, J. A. and Nijpels, G. and Teerlink, T. and Scheffer, P. G. and Diamant, M. and Stehouwer, C. D. A. and Bouter, L. M. and Heine, R. J.	https://dx.doi.org/10.1111/j.1464-5491.2007.02033.x	Excluded	Non-relevant at title/ abstract screening
One Risk Assessment Tool for Cardiovascular Disease, Type 2 Diabetes, and Chronic Kidney Disease	Diabetes Care	2012	35	4	Alssema, M. and Newson, R. S. and Bakker, S. J. L. and Stehouwer, C. D. A. and Heymans, M. W. and Nijpels, G. and Hillege, H. L. and Hofman, A. and Witteman, J. C. M. and Gansevoort, R. T. and Dekker, J. M.	10.2337/dc11-1417	Excluded	Non-relevant at title/ abstract screening
Mortality risk association between exercise capacity and obstructive sleep apnea in men with type 2 diabetes mellitus and/or hypertension	Endocrine Reviews	2011			Alswat, K. A. and Khosla, S. G. and Nylen, E. S. and Khosla, R. and Balish, M. S. and Kokkinos, P. F.		Excluded	Non-relevant at title/ abstract screening
Novel therapeutics for type 2 diabetes: insulin resistance	Diabetes Obesity & Metabolism	2015	17	4	Altaf, Q. A. and Barnett, A. H. and Tahrani, A. A.	10.1111/dom.12400	Excluded	Non-relevant at title/ abstract screening
Obstructive Sleep Apnea and Retinopathy in Patients with Type 2 Diabetes A Longitudinal Study	American Journal of Respiratory and Critical Care Medicine	2017	196	7	Altaf, Q. A. and Dodson, P. and Ali, A. and Raymond, N. T. and Wharton, H. and Fellows, H. and Hampshire-Bancroft, R. and Shah, M. and Shepherd, E. and Miah, J. and Barnett, A. H. and Tahrani, A.	10.1164/rccm.201701-0175OC	Excluded	Non-relevant at title/ abstract screening
Foot insensitivity is associated with renal function decline in patients with type 2 diabetes: a cohort study	BMC Endocrine Disorders	2016	16	1	Altaf, Q. A. and Sadiqi, H. and Piya, M. K. and Tahrani, A. A.		Excluded	Non-relevant at title/ abstract screening
Shorter sleep duration and poor sleep quality are associated with increased adiposity in patients with young onset Type 2 diabetes: A cross-sectional study	Diabetic Medicine	2017			Altaf, Q. and Lascar, N. and Jenner, H. and Bellary, S. and Tahrani, A.	https://dx.doi.org/10.1111/dme.13302	Excluded	Non-relevant at title/ abstract screening
Perceptions by Adult Patients With Type 1 and 2 Diabetes of Current and Advanced Technologies of Blood Glucose Monitoring: A Prospective Study	Canadian Journal of Diabetes	2019	43	1	Al-Tamimi, N. and Slater, N. and Kayyali, R. and ElShaer, A.	https://dx.doi.org/10.1016/j.jcjd.2018.02.005	Excluded	Non-relevant at title/ abstract screening
Ectopic Fat and Cardiovascular Function in People with Teype 2 Diabetes	Heart	2023	109		Althagafi, L. and Davies, M. and Parke, K. and Brady, E. and Htike, Z. and Swabrick, D. and Athithan, L. and Yates, T. and Gulsin, G. and McCann, G. and Wormleighton, J. and Webb, T.	https://dx.doi.org/10.1136/heartjnl-2023-BCS.145	Excluded	Non-relevant at title/ abstract screening
Contributions of traditional and HIV-related risk factors on non-AIDS-defining cancer, myocardial infarction, and end-stage liver and renal diseases in adults with HIV in the USA and Canada: a collaboration of cohort studies	Lancet Hiv	2019	6	2	Althoff, K. N. and Gebo, K. A. and Moore, R. D. and Boyd, C. M. and Justice, A. C. and Wong, C. and Lucas, G. M. and Klein, M. B. and Kitahata, M. M. and Crane, H. and Silverberg, M. J. and Gill, M. J. and Mathews, W. C. and Dubrow, R. and Horberg, M. A. and Rabkin, C. S. and Klein, D. B. and Lo Re, V. and Sterling, T. R. and Desir, F. A. and Lichtenstein, K. and Willig, J. and Rachlis, A. R. and…	10.1016/S2352-3018(18)30295-9	Excluded	Non-relevant at title/ abstract screening
Large-scale diet tracking data reveal disparate associations between food environment and diet	Nature Communications	2022	13	1	Althoff, T. and Nilforoshan, H. and Hua, J. and Leskovec, J.	10.1038/s41467-021-27522-y	Excluded	Non-relevant at title/ abstract screening
Risk factors for incident peripheral arterial disease in type 2 diabetes: Results from the bypass angioplasty revascularization investigation in type 2 diabetes (BARI 2D) trial	Diabetes Care		37	5	Althouse, A. D. and Abbott, J. D. and Forker, A. D. and Bertolet, M. and Barinas-Mitchell, E. and Thurston, R. C. and Mulukutla, S. and Aboyans, V. and Brooks, M. M.	https://dx.doi.org/10.2337/dc13-2303	Excluded	Non-relevant at title/ abstract screening
Prognostic Utility of High-Sensitivity Troponin i among Hospitalized COVID-19 Positive Patients in Michigan - A Retrospective Analysis	Circulation	2020			Altibi, A. M. and Sheth, R. and LeDuc, A. and Al Jebbawi, L. and Masri, A. and Slota, A. and Liaqat, H. and George, M. and Jain, S. and Abdallah, E. and Russell, L. and Shirvanian, N. and Patel, B. D. and Bhargava, P. and Kak, V.	https://dx.doi.org/10.1161/circ.142.suppl_3.16970	Excluded	Non-relevant at title/ abstract screening
Bariatric procedures in adolescents are safe in accredited centers	Surgery for Obesity and Related Diseases		14	9	Altieri, M. S. and Pryor, A. and Bates, A. and Docimo, S. and Talamini, M. and Spaniolas, K.	https://dx.doi.org/10.1016/j.soard.2018.04.004	Excluded	Non-relevant at title/ abstract screening
Ethnicity and genetics are more important than diabetes mellitus and hypertension in producing cardiovascular events in patients with the metabolic syndrome: emphasis in the Puerto Rico population	Boletin - Asociacion Medica de Puerto Rico	2013	105	3	Altieri, P. I. and Marcial, J. M. and Banchs, H. and Escobales, N. and Crespo, M.		Excluded	Non-relevant at title/ abstract screening
Vitamin D intake is associated with insulin sensitivity in African American, but not European American, women	Nutrition and Metabolism	2010	7		Alvarez, J. A. and Bush, N. C. and Choquette, S. S. and Hunter, G. R. and Darnell, B. E. and Oster, R. A. and Gower, B. A.	https://dx.doi.org/10.1186/1743-7075-7-28	Excluded	Non-relevant at title/ abstract screening
Renal improvement and remission in a patient with refractory ANCA-associated vasculitis treated with avacopan	Journal of Nephrology	2023	36		Alvarez, L. and Kambham, N. and Su, R.	https://dx.doi.org/10.1007/s40620-023-01614-y	Excluded	Non-relevant at title/ abstract screening
K-value and low insulin secretion in a non-obese white population: predicted glucose tolerance after 25 years	Diabetologia	2005	48	11	Alvarsson, M. and Wajngot, A. and Cerasi, E. and Efendic, S.	10.1007/s00125-005-1929-6	Excluded	Non-relevant at title/ abstract screening
Clinico-demographic Features and Mortality of COVID-19 Patients in Southwest Michigan	Open Forum Infectious Diseases	2023	10		Alves, A. P. and Johnson, A. and Bizer, B. I. and Belardo, M. and Garber, K. and Abbas, M.	https://dx.doi.org/10.1093/ofid/ofad500.1178	Excluded	Non-relevant at title/ abstract screening
Study of waist cercumference in Obesity Related Hypertension with Non-obesity Related Hypertension Without not Diagnosis Other Diseases	Journal of Pharmaceutical Negative Results	2022	13		Alwaan, A. A. and Albyati, M. A. and Shaker, M. K.	https://dx.doi.org/10.47750/pnr.2022.13.S01.11	Excluded	Non-relevant at title/ abstract screening
Obesity and diabetes mellitus in the Arab world	Journal of Taibah University Medical Sciences	2016	11	4	Alzaman, N. and Ali, A.	10.1016/j.jtumed.2016.03.009	Excluded	Non-relevant at title/ abstract screening
Vitamin D status of black and white Americans and changes in vitamin D metabolites after varied doses of vitamin D supplementation	American Journal of Clinical Nutrition	2016	104	1	Alzaman, N. S. and Dawson-Hughes, B. and Nelson, J. and D'Alessio, D. and Pittas, A. G.	https://dx.doi.org/10.3945/ajcn.115.129478	Excluded	Non-relevant at title/ abstract screening
Predictive factors of perinatal depression among women with gestational diabetes mellitus in the UAE: a cross-sectional clinical study	Bmc Pregnancy and Childbirth	2024	24	1	Alzarooni, K. I. and Abusnana, S. and Zakaria, H. and Hussein, A. and Mussa, B. M. and Mohammed, G.	10.1186/s12884-024-06307-3	Excluded	Non-relevant at title/ abstract screening
Outcomes of a novel pharmacy screening intervention to address the burden of type 2 diabetes and cardiovascular disease in an Arabic-speaking country	Diabetic Medicine	2021	38	8	Alzubaidi, H. and Hasan, S. and Saidawi, W. and Mc Namara, K. and Ch and ir, S. and Krass, I.	10.1111/dme.14598	Excluded	Non-relevant at title/ abstract screening
rs17465637 variant of MIA3 may be associated with coronary artery disease among Filipinos	Philippine Journal of Science	2021	150	5	Aman, A. Y. C. L. and Sy, R. G. and Nevado, J. B., Jr. and Bejarin, A. J. P. and Reganit, P. F. M. and Tiongco, R. H. P., II and Llanes, E. J. B. and Magno, J. D. A. and Ona, D. I. D. and Punzalan, F. E. R. and Santos, L. E. G. and Aherrera, J. A. M. and Abrahan, L. L. Iv and Agustin, C. F. and Cutiongco-De Paz, E. M. C. la		Excluded	Non-relevant at title/ abstract screening
Hyperferritinemia Predicts Non-Alcoholic Fatty Liver Disease and Significant Fibrosis in Patients with Type 2 Diabetes	Hepatology	2023	78		Amangurbanova, M. and D, Q. Huang and Tesfai, K. and Bettencourt, R. and Siddiqi, H. and Loomba, R.	https://dx.doi.org/10.1097/HEP.0000000000000580	Excluded	Non-relevant at title/ abstract screening
Frequency of HNF4A-p.I463V variant in the Tunisian North-African population and its relation with diabetes mellitus	Iranian Journal of Public Health	2015	44	3	Amara, A. and Ben Charfeddine, I. and Ghedir, H. and Mamai, O. and Jemni-Yacoub, S. and Chaieb, L. and Saad, A. and Chadli-Chaieb, M. and Gribaa, M.		Excluded	Non-relevant at title/ abstract screening
Antibody Positive Clinically Amyopatic Dermatomyositis: A Case of Ild with Aggressive Course and Poor Prognosis	Chest	2023	164		Amaral Neto, A. and Belsky, M. and Rodrigues, B. F.	https://dx.doi.org/10.1016/j.chest.2023.07.3604	Excluded	Non-relevant at title/ abstract screening
Multifocal joint infection caused by Enterococcus gallinarum	Modern Rheumatology Case Reports	2021	5	2	Amaro, P. and Ferreira, J. and Viegas, R. and Cardoso, A. and Correia, J. and Mauricio, H.	https://dx.doi.org/10.1080/24725625.2020.1847429	Excluded	Non-relevant at title/ abstract screening
Cut-off points of the visceral adiposity index (VAI) identifying a visceral adipose dysfunction associated with cardiometabolic risk in a Caucasian Sicilian population	Lipids in Health & Disease	2011	10		Amato, M. C. and Giordano, C. and Pitrone, M. and Galluzzo, A.	https://dx.doi.org/10.1186/1476-511X-10-183	Excluded	Non-relevant at title/ abstract screening
The Prevalence of Metabolic Syndrome in Ethiopian Population: A Systematic Review and Meta-analysis	Journal of Obesity	2020	2020		Ambachew, S. and Endalamaw, A. and Worede, A. and Tegegne, Y. and Melku, M. and Biadgo, B.	https://dx.doi.org/10.1155/2020/2701309	Excluded	Non-relevant at title/ abstract screening
Primary prevention of Type 2 diabetes in South Asians - challenges and the way forward	Diabetic Medicine	2013	30	1	Ambady, R. and Snehalatha, C. and Samith Shetty, A. and N and itha, A.	10.1111/j.1464-5491.2012.03753.x	Excluded	Non-relevant at title/ abstract screening
Diabetes mellitus. (The Nutrition Society Textbook Series)	Public health nutrition	2004			Ambady, Ramach and ran and Chamukuttan, Snehalatha		Excluded	Non-relevant at title/ abstract screening
The impact of baseline proteinuria in pregnancy in a contemporary diabetic population	American Journal of Obstetrics and Gynecology	2018			Ambia, A. M. and Seasely, A. R. and Macias, D. A. and Casey, B. M. and Nelson, D. B. and Wells, C. E.		Excluded	Non-relevant at title/ abstract screening
Lack of association between thiazolidinediones and macular edema in type 2 diabetes: the ACCORD eye substudy	Archives of ophthalmology (chicago, ill. : 1960)	2010	128	3	Ambrosius, W. T. and Danis, R. P. and Goff, D. C. and Greven, C. M. and Gerstein, H. C. and Cohen, R. M. and Riddle, M. C. and Miller, M. E. and Buse, J. B. and Bonds, D. E. and et al.	10.1001/archophthalmol.2009.310	Excluded	Non-relevant at title/ abstract screening
Atherosclerotic Cardiovascular Disease in Diabetes Patients	Current Diabetes Reviews	2023	19	8	Amelia, R. and Sari Wahyuni, A. and Yun and a, Y. and Wijaya, H.	https://dx.doi.org/10.2174/1573399819666230206124638	Excluded	Non-relevant at title/ abstract screening
The association of behavioural factors and control of cardiac risk factors in black women with type 2 diabetes	Diabetes	2006	55		Amend, A. and Melkus, G. D. and Langerman, S. and Galasso, P. and Chyun, D. A.		Excluded	Non-relevant at title/ abstract screening
Prevalence and Associations of Obstructive Sleep Apnea in South Asians and White Europeans with Type 2 Diabetes: A Cross-Sectional Study	Journal of Clinical Sleep Medicine	2017	13	4	Amin, A. and Ali, A. and Altaf, Q. A. and Piya, M. K. and Barnett, A. H. and Raymond, N. T. and Tahrani, A. A.	https://dx.doi.org/10.5664/jcsm.6548	Excluded	Non-relevant at title/ abstract screening
Genome-wide linkage and association study identifies novel genes and pathways implicated in polycystic ovarian syndrome	European Review for Medical and Pharmacological Sciences	2023	27	8	Amin, M. and Gragnoli, C.		Excluded	Non-relevant at title/ abstract screening
The prolactin receptor gene (PRLR) is linked and associated with the risk of polycystic ovarian syndrome	Journal of Ovarian Research	2023	16	1	Amin, M. and Gragnoli, C.	10.1186/s13048-023-01280-5	Excluded	Non-relevant at title/ abstract screening
The mineralocorticoid receptor gene (NR3C2) is linked to and associated with polycystic ovarian syndrome in Italian families	European Review for Medical & Pharmacological Sciences	2023	27	3	Amin, M. and Perrelli, M. and Wu, R. and Gragnoli, C.	https://dx.doi.org/10.26355/eurrev_202302_31187	Excluded	Non-relevant at title/ abstract screening
The mineralocorticoid receptor gene (NR3C2) is linked to and associated with polycystic ovarian syndrome in Italian families	European Review for Medical & Pharmacological Sciences	2023	27	3	Amin, M. and Perrelli, M. and Wu, R. and Gragnoli, C.	https://dx.doi.org/10.26355/eurrev_202302_31187	Excluded	Non-relevant at title/ abstract screening
Variations in association of interleukin 6 -G174C single nucleotide polymorphism with type 2 diabetes mellitus - a review	International Journal of Diabetes in Developing Countries	2013	33	4	Amina, Nadeem and Naveed, A. K. and Hussain, M. M. and Muhammad, Aslam and Arif, Siddiqui and Saeed, S. A.		Excluded	Non-relevant at title/ abstract screening
Association of ADIPOQ C-11377 G (rs266729), TNF-a G-308A (rs1800629) and TNF-a G-238A (rs361525) single nucleotide polymorphisms with type 2 diabetes mellitus in Pakistani population	JCPSP, Journal of the College of Physicians and Surgeons Pakistan	2017	27	10	Amina, Nadeem and Sadaf, Mumtaz and Naveed, A. K. and Qaisar, Mansoor and Muhammad, Aslam and Muhammad, Ismail		Excluded	Non-relevant at title/ abstract screening
Association of RETN C-420 G single nucleotide polymorphism with type 2 diabetes mellitus in Pakistani Punjabi Rajput population	JPMA, Journal of the Pakistan Medical Association	2018	68	11	Amina, Nadeem and Saif, S. M. and Naveed, A. K. and Muhammad, Aslam and Qaiser, Mansoor and Arif, Siddiqui and Muhammad, Ismail		Excluded	Non-relevant at title/ abstract screening
Hispanic Families' Action Plans for a Healthier Lifestyle for Diabetes Management	Diabetes Educator	2019	45	1	Amirehsani, K. A. and Hu, J. and Wallace, D. C. and Silva, Z. A. and Dick, S.	10.1177/0145721718812478	Excluded	Non-relevant at title/ abstract screening
Patient characteristics and participation in a genetic study: a type 2 diabetes cohort	Journal of Investigative Medicine	2014	62	1	Amiri, L. and Cassidy-Bushrow, A. E. and Dakki, H. and Li, J. and Wells, K. and Oliveria, S. A. and Yood, M. U. and Thomas, A. and Lanfear, D. E.	https://dx.doi.org/10.2310/JIM.0000000000000022	Excluded	Non-relevant at title/ abstract screening
Patient characteristics and participation in genetics studies: A type 2 diabetes cohort	Journal of Investigative Medicine	2012			Amiri, L. and Thomas, A. and Cassidy-Bushrow, A. E. and Dakki, H. and Li, J. and Wells, K. and Lanfear, D. and Oliveria, S. A. and Phillips, S. and Ulcickas, M.	https://dx.doi.org/10.231/JIM.0b013e31824fc5cf	Excluded	Non-relevant at title/ abstract screening
A narrative review on the clinical practice guidelines for the management of overweight/obesity in adults	Asian Journal of Pharmaceutical and Clinical Research	2020	13	2	Amirthalingam, P.	https://dx.doi.org/10.22159/ajpcr.2020.v13i2.36404	Excluded	Non-relevant at title/ abstract screening
Circulating Citrate Is Associated with Liver Fibrosis in Nonalcoholic Fatty Liver Disease and Nonalcoholic Steatohepatitis	International Journal of Molecular Sciences	2023	24		Amjad, W. and Shalaurova, I. and Garcia, E. and Gruppen, E. G. and Dullaart, R. P. F. and DePaoli, A. M. and Jiang, Z. G. and Lai, M. and Connelly, M. A.	https://dx.doi.org/10.3390/ijms241713332	Excluded	Non-relevant at title/ abstract screening
Genetic association of rs564398 polymorphism of the ANRIL long non-coding RNA gene and risk of type 2 diabetes: A meta-analysis	Meta Gene	2022	31		Ammar, M. N. and Lipovich, L. and Shkurat, T. P. and Ali, R. M.	https://dx.doi.org/10.1016/j.mgene.2021.100997	Excluded	Non-relevant at title/ abstract screening
Epigenetic age acceleration is associated with cardiometabolic risk factors and clinical cardiovascular disease risk scores in African Americans	Clinical Epigenetics	2021	13	1	Ammous, F. and Zhao, W. and Ratliff, S. M. and Mosley, T. H. and Bielak, L. F. and Zhou, X. and Peyser, P. A. and Kardia, S. L. R. and Smith, J. A.	https://dx.doi.org/10.1186/s13148-021-01035-3	Excluded	Non-relevant at title/ abstract screening
Epigenome wide association study identifies DNA methylation sites associated with target organ damage in elderly African americans	Hypertension	2019			Ammous, F. and Zhao, W. and Ratliff, S. M. and Mosley, T. H. and Kardia, S. L. and Zhou, X. and Smith, J. A.	https://dx.doi.org/10.1161/hyp.74.suppl_1.057	Excluded	Non-relevant at title/ abstract screening
VEGF gene polymorphism association with diabetic foot ulcer	Diabetes Research and Clinical Practice	2011	93	2	Amoli, M. M. and Hasani-Ranjbar, S. and Roohipour, N. and Sayahpour, F. A. and Amiri, P. and Zahedi, P. and Mehrab-Mohseni, M. and Heshmat, R. and Larijani, B. and Tavakkoly-Bazzaz, J.	https://dx.doi.org/10.1016/j.diabres.2011.04.016	Excluded	Non-relevant at title/ abstract screening
Identification of Matrix Metalloproteinase-12 as a Candidate Molecule for Prevention and Treatment of Cardiometabolic Disease	Molecular Medicine	2016	22		Amor, M. and Moreno-Viedma, V. and Sarabi, A. and Grun, N. G. and Itariu, B. and Leitner, L. and Steiner, I. and Bilban, M. and Kodama, K. and Butte, A. J. and Staffler, G. and Zeyda, M. and Stulnig, T. M.	10.2119/molmed.2016.00068	Excluded	Non-relevant at title/ abstract screening
Original Article Study of endothelial function and vascular stiffness in patients affected by dilated cardiomyopathy on treatment with sacubitril/valsartan	American Journal of Cardiovascular Disease	2022	12	3	Amore, L. and Alghisi, F. and Pancaldi, E. and Pascariello, G. and Cersosimo, A. and Cimino, G. and Bernardi, N. and Calvi, E. and Lombardi, C. M. and Sciatti, E. and Vizzardi, E. and Metra, M.		Excluded	Non-relevant at title/ abstract screening
High prevalence of metabolic syndrome among young women with nonfatal myocardial infarction	Journal of Women's Health	2004	13	2	Amowitz, L. L. and Ridker, P. M. and Rifai, N. and Loughrey, C. M. and Komaroff, A. L.		Excluded	Non-relevant at title/ abstract screening
Poor Glycaemic Control and its Associated Factors among Type 2 Diabetes Mellitus Patients in Southern Part of Peninsular Malaysia: A Registry-based Study	Open Access Macedonian Journal of Medical Sciences. Part E	2022	10		Amsah, N. and Isa, Z. M. and Kassim, Z.	https://dx.doi.org/10.3889/oamjms.2022.8696	Excluded	Non-relevant at title/ abstract screening
Type 2 diabetes and colorectal cancer survival: The multiethnic cohort	International Journal of Cancer	2018	143	2	Amshoff, Y. and Maskarinec, G. and Shvetsov, Y. B. and Raquinio, P. H. and Gr and inetti, A. and Setiawan, V. W. and Haiman, C. A. and Le March and , L.	https://dx.doi.org/10.1002/ijc.31311	Excluded	Non-relevant at title/ abstract screening
Clinical profile of diabetes in the young seen between 1992 and 2009 at a specialist diabetes centre in south India	Primary Care Diabetes	2011	5	4	Amutha, A. and Datta, M. and Unnikrishnan, I. R. and Anjana, R. M. and Rema, M. and Narayan, K. M. V. and Mohan, V.	10.1016/j.pcd.2011.04.003	Excluded	Non-relevant at title/ abstract screening
Relationship between poverty rate and survival for diffuse large B-cell lymphoma	Blood	2020			An and , K. and Pingali, S. R. K. and Ensor, J.	https://dx.doi.org/10.1182/blood-2020-141700	Excluded	Non-relevant at title/ abstract screening
What accounts for ethnic differences in newborn skinfold thickness comparing South Asians and White Caucasians? Findings from the START and FAMILY Birth Cohorts	International Journal of Obesity	2016	40	2	An and , S. S. and Gupta, M. K. and Schulze, K. M. and Desai, D. and Abdalla, N. and Wahi, G. and Wade, C. and Scheufler, P. and McDonald, S. D. and Morrison, K. M. and Vasudevan, A. and Dwarakanath, P. and Srinivasan, K. and Kurpad, A. and Gerstein, H. C. and Teo, K. K.	https://dx.doi.org/10.1038/ijo.2015.171	Excluded	Non-relevant at title/ abstract screening
Genetic information and the prediction of incident type 2 diabetes in a high-risk multiethnic population: the EpiDREAM genetic study	Diabetes Care	2013	36	9	An and , S. S. and Meyre, D. and Pare, G. and Bailey, S. D. and Xie, C. and Zhang, X. and Montpetit, A. and Desai, D. and Bosch, J. and Mohan, V. and Diaz, R. and McQueen, M. J. and Cordell, H. J. and Keavney, B. and Yusuf, S. and Gaudet, D. and Gerstein, H. and Engert, J. C.	https://dx.doi.org/10.2337/dc12-2553	Excluded	Non-relevant at title/ abstract screening
Prevalence and incidence of chronic kidney disease among patients newly diagnosed with type 2 diabetes	Diabetes	2020			An, J. and Nichols, G. A. and Qian, L. and Li, Z. and Munis, M. A. and Wei, R. and Harrison, T. and Weiss, T. and Rajpathak, S. and Reynolds, K.	https://dx.doi.org/10.2337/db20-1494-P	Excluded	Conference abstract without appropriate method or outcome data
Prevalence and incidence of microvascular and macrovascular complications over 15 years among patients with incident type 2 diabetes	BMJ Open Diabetes Research & Care	2021	9	1	An, J. and Nichols, G. A. and Qian, L. and Munis, M. A. and Harrison, T. N. and Li, Z. and Wei, R. and Weiss, T. and Rajpathak, S. and Reynolds, K.	https://dx.doi.org/10.1136/bmjdrc-2020-001847	Included		Non-mortality outcome(s)
Racial and ethnic disparities in mortality and cardiovascular disease in patients with type 2 diabetes in a u.s. integrated health-care system	Diabetes	2019			An, J. and Nichols, G. A. and Qian, L. and Wei, R. and Harrison, T. and Munis, M. A. and Li, Z. and Weiss, T. and Iglay, K. and Rajpathak, S. and Reynolds, K.	https://dx.doi.org/10.2337/db19-423-P	Excluded	Duplicate study information
The ACACB gene rs2268388 polymorphism is associated with nephropathy in Caucasian patients with diabetes: a meta-analysis	Renal Failure	2015	37	6	An, L. and Jiang, H. and Tang, R. N.	https://dx.doi.org/10.3109/0886022X.2015.1052978	Excluded	Non-relevant at title/ abstract screening
Genetics of circulating HbA<inf>1c</inf> long-term change over time in nondiabetic subjects-the long life family study	Diabetes	2018			An, P. and Lenzini, P. and Thyagarajan, B. and Lee, J. H. and Zmuda, J. M. and Vardarajan, B. N. and Miljkovic, I. and Yashin, A. I. and Christensen, K. and Perls, T. and Province, M.		Excluded	Non-relevant at title/ abstract screening
Genome-wide linkage scans for fasting glucose, insulin, and insulin resistance in the National Heart, Lung, and Blood Institute Family Blood Pressure Program: evidence of linkages to chromosome 7q36 and 19q13 from meta-analysis	Diabetes	2005	54	3	An, Ping and Freedman, Barry I. and Hanis, Craig L. and Chen, Yii-Der I. and Weder, Alan B. and Schork, Nicholas J. and Boerwinkle, Eric and Province, Michael A. and Hsiung, Chao Agnes and Wu, Xiaodong and Quertermous, Thomas and Rao, D. C.		Excluded	Non-relevant at title/ abstract screening
Family-based identification of a rare adiponectin gene variant in hispanic American (HA) families from the Iras family study	Diabetes	2010			An, S. and Palmer, N. D. and Brown, W. M. and Haffner, S. M. and Norris, J. M. and Rotter, J. I. and Guo, X. and Chen, I. and Wagenknecht, L. E. and Bowden, D. W.		Excluded	Non-relevant at title/ abstract screening
Analysis of low frequency coding variants in ADIPOQ challenges conventional models of adiponectin action in humans	Diabetes	2012			An, S. S. and Palmer, N. D. and Freedman, B. I. and Rotter, J. I. and Ng, M. C. and Chen, Y. D. I. and Norris, J. M. and Wagenknecht, L. E. and Langefeld, C. D. and Bowden, D. W.	https://dx.doi.org/10.2337/db12-1329-1552	Excluded	Non-relevant at title/ abstract screening
Genetic analysis of adiponectin variation and its association with type 2 diabetes in African Americans	Obesity	2013	21	12	An, S. S. and Palmer, N. D. and Hanley, A. J. and Ziegler, J. T. and Brown, W. M. and Freedman, B. I. and Register, T. C. and Rotter, J. I. and Guo, X. Q. and Chen, Y. D. I. and Wagenknecht, L. E. and Langefeld, C. D. and Bowden, D. W.	10.1002/oby.20419	Excluded	Non-relevant at title/ abstract screening
Estimating the contributions of rare and common genetic variations and clinical measures to a model trait: adiponectin	Genetic Epidemiology	2013	37	1	An, S. S. and Palmer, N. D. and Hanley, A. J. and Ziegler, J. T. and Brown, W. M. and Haffner, S. M. and Norris, J. M. and Rotter, J. I. and Guo, X. and Chen, Y. D. and Wagenknecht, L. E. and Langefeld, C. D. and Bowden, D. W.	https://dx.doi.org/10.1002/gepi.21685	Excluded	Non-relevant at title/ abstract screening
Increased Arterial Stiffness as a Predictor for Onset and Progression of Diabetic Retinopathy in Type 2 Diabetes Mellitus	Journal of Diabetes Research	2021	2021		An, Y. and Yang, Y. and Cao, B. and Dong, H. and Li, A. and Zhao, W. and Ke, J. and Zhao, D.	https://dx.doi.org/10.1155/2021/9124656	Excluded	Non-relevant at title/ abstract screening
Visceral fat accumulation is a significant risk factor for white matter lesions in Japanese type 2 diabetic patients	European Journal of Clinical Investigation	2009	39	5	Anan, F. and Masaki, T. and Eto, T. and Iwao, T. and Shimomura, T. and Umeno, Y. and Eshima, N. and Saikawa, T. and Yoshimatsu, H.	https://dx.doi.org/10.1111/j.1365-2362.2009.02103.x	Excluded	Non-relevant at title/ abstract screening
The role of microalbuminuria and insulin resistance as significant risk factors for white matter lesions in Japanese type 2 diabetic patients	Current Medical Research and Opinion	2008	24	6	Anan, F. and Masaki, T. and Iwao, T. and Eto, T. and Shimomura, T. and Umeno, Y. and Eshima, N. and Saikawa, T. and Yoshimatsu, H.	10.1185/03007990802061818	Excluded	Non-relevant at title/ abstract screening
Hepatocyte growth factor is a significant risk factor for white matter lesions in Japanese type 2 diabetic patients	European Journal of Clinical Investigation	2010	40	7	Anan, F. and Masaki, T. and Jikumaru, K. and Iwao, T. and Eshima, N. and Saikawa, T. and Yoshimatsu, H.	10.1111/j.1365-2362.2010.02301.x	Excluded	Non-relevant at title/ abstract screening
Association between plasma high-sensitivity C-reactive protein and insulin resistance and white matter lesions in Japanese type 2 diabetic patients	Diabetes Research and Clinical Practice	2010	87	2	Anan, F. and Masaki, T. and Kikuchi, H. and Iwao, T. and Shimomura, T. and Umeno, Y. and Eshima, N. and Saikawa, T. and Yoshimatsu, H.	10.1016/j.diabres.2009.10.017	Excluded	Non-relevant at title/ abstract screening
Correlations of high-sensitivity C-reactive protein and atherosclerosis in Japanese type 2 diabetic patients	European Journal of Endocrinology	2007	157	3	Anan, F. and Masaki, T. and Umeno, Y. and Iwao, T. and Yonemochi, H. and Eshima, N. and Saikawa, T. and Yoshimatsu, H.		Excluded	Non-relevant at title/ abstract screening
Atypical antipsychotic drugs, diabetes and ethnicity	Expert Opinion on Drug Safety		4	6	Ananth, J.	https://dx.doi.org/10.1517/14740338.4.6.1111	Excluded	Non-relevant at title/ abstract screening
Clinical practice guidelines on diabetes mellitus and pregnancy: I. Pre-existing type 1 and type 2 diabetes mellitus	Hormones	2020	19	4	Anastasiou, E. and Farmakidis, G. and Gerede, A. and Goulis, D. G. and Koukkou, E. and Kourtis, A. and Mamopoulos, A. and Papadimitriou, K. and Papadopoulos, V. and Stefos, T.	https://dx.doi.org/10.1007/s42000-020-00192-z	Excluded	Non-relevant at title/ abstract screening
Association of MG53 with presence of type 2 diabetes mellitus, glycemic control, and diabetic complications	PLoS ONE	2023	18		Andac, B. and Ozgun, E. and Bulbul, B. Y. and Colak, S. Y. and Okur, M. and Yekdes, A. C. and Ocal, E. and Tapan, M. E. and Celik, M.	https://dx.doi.org/10.1371/journal.pone.0291333	Excluded	Non-relevant at title/ abstract screening
Diabetes prevalence and treatment adherence in residents living in a colonia located on the West Texas, USA/Mexico border	Nursing and Health Sciences	2008	10	3	Anders, R. L. and Olson, T. and Wiebe, J. and Bean, N. H. and Digregorio, R. and Guillermina, M. and Ortiz, M.	10.1111/j.1442-2018.2008.00397.x	Excluded	Non-relevant at title/ abstract screening
Acquisition, application, and distribution of health literacy from culturally sensitive type 2 diabetes education among Arabic‐Speaking migrants in Denmark: A longitudinal qualitative analysis	Scandinavian Journal of Caring Sciences	2024	38	2	Andersen, Anne Mette Juul and Jervelund, Signe Smith and Maindal, Helle Terkildsen and Hempler, Nana Folmann	10.1111/scs.13228	Excluded	Non-relevant at title/ abstract screening
Poorer glycaemic control in patients with LADA than T2D despite longer time on insulin therapy	Diabetes	2010			Andersen, C. and Lindblad, U. and Nystrom, L. and Bennet, L. and Groop, L. C. and Rol and sson, O.		Excluded	Non-relevant at title/ abstract screening
Bioactive egg components and inflammation	Nutrients	2015	7	9	Andersen, C. J.	10.3390/nu7095372	Excluded	Non-relevant at title/ abstract screening
Physical activity levels six months after a randomised controlled physical activity intervention for Pakistani immigrant men living in Norway	International Journal of Behavioral Nutrition & Physical Activity	2012	9		Andersen, E. and Burton, N. W. and Anderssen, S. A.	https://dx.doi.org/10.1186/1479-5868-9-47	Excluded	Non-relevant at title/ abstract screening
Effects of reducing sedentary time on glucose metabolism in immigrant Pakistani men	Medicine & Science in Sports & Exercise	2015	47	4	Andersen, E. and Ekelund, U. and Anderssen, S. A.	https://dx.doi.org/10.1249/MSS.0000000000000460	Excluded	Non-relevant at title/ abstract screening
Intervention Effects on Physical Activity and Insulin Levels in Men of Pakistani Origin Living in Oslo: A Randomised Controlled Trial	Journal of Immigrant and Minority Health	2013	15	1	Andersen, E. and Hostmark, A. T. and Holme, I. and Anderssen, S. A.	10.1007/s10903-012-9686-3	Excluded	Non-relevant at title/ abstract screening
Studies of the association of the GNB3 825C>T polymorphism with components of the metabolic syndrome in white Danes	Diabetologia	2006	49	1	Andersen, G. and Overgaard, J. and Albrechtsen, A. and Glumer, C. and Borch-Johnsen, K. and Jorgensen, T. and Hansen, T. and Pedersen, O.		Excluded	Non-relevant at title/ abstract screening
Hemodynamic latency is associated with reduced intelligence across the lifespan: an fMRI DCM study of aging, cerebrovascular integrity, and cognitive ability	Brain Structure and Function		225	6	Anderson, A. E. and Diaz-Santos, M. and Frei, S. and Dang, B. H. and Kaur, P. and Lyden, P. and Buxton, R. and Douglas, P. K. and Bilder, R. M. and Esf and iari, M. and Friston, K. J. and Nookala, U. and Bookheimer, S. Y.	https://dx.doi.org/10.1007/s00429-020-02083-w	Excluded	Non-relevant at title/ abstract screening
The Biosynthetic Option as an Alternative in Complex Abdominal Wall Reconstruction	Annals of Plastic Surgery	2020	85	2	Anderson, B. and Hart, A. M. and Maxwell, D. and Losken, A.	10.1097/SAP.0000000000002201	Excluded	Non-relevant at title/ abstract screening
First genome-wide association study in an Australian aboriginal population provides insights into genetic risk factors for body mass index and type 2 diabetes	PLoS ONE [Electronic Resource]	2015	10	3	Anderson, D. and Cordell, H. J. and Fakiola, M. and Francis, R. W. and Syn, G. and Scaman, E. S. and Davis, E. and Miles, S. J. and McLeay, T. and Jamieson, S. E. and Blackwell, J. M.	https://dx.doi.org/10.1371/journal.pone.0119333	Excluded	Non-relevant at title/ abstract screening
Nontargeted Diabetes Screening in a Navajo Nation Emergency Department	American journal of public health	2019	109	2	Anderson, E. S. and Dworkis, D. A. and DeFries, T. and Emery, E. and Deegala, C. and Mohs, K.	https://dx.doi.org/10.2105/AJPH.2018.304799	Excluded	Non-relevant at title/ abstract screening
Identification of determinants of progression to type 2 diabetes using electronic health records and 'big data' analytics	Value in Health	2014			Anderson, J. P. and Parikh, J. R. and Shenfeld, D. K. and Church, B. W. and Laramie, J. M. and Piper, B. A. and Willke, R. J. and Mardekian, J. and Rublee, D. A.	https://dx.doi.org/10.1016/j.jval.2014.03.1413	Excluded	Non-relevant at title/ abstract screening
Parity and type 2 diabetes in chinese singaporean women: The Singapore chinese health study	Diabetes	2012			Anderson, N. J. and Mueller, N. T. and Odegaard, A. O. and Gross, M. D. and Yuan, J. M. and Koh, W. P. and Pereira, M. A.	https://dx.doi.org/10.2337/db12-1329-1552	Excluded	Non-relevant at title/ abstract screening
Antidepressant pharmacotherapy in adults with type 2 diabetes: rates and predictors of initial response	Diabetes Care	2010	33	3	Anderson, R. J. and Gott, B. M. and Sayuk, G. S. and Freedl and , K. E. and Lustman, P. J.	https://dx.doi.org/10.2337/dc09-1466	Excluded	Non-relevant at title/ abstract screening
Evaluating a problem-based empowerment program for African Americans with diabetes: results of a randomized controlled trial	Ethnicity & Disease	2005	15	4	Anderson, R. M. and Funnell, M. M. and Nwankwo, R. and Gillard, M. L. and Oh, M. and Fitzgerald, J. T.		Excluded	Non-relevant at title/ abstract screening
Soul food light: culturally competent diabetes education	Diabetes Educator	2005	31	4	Anderson-Loftin, W. and Barnett, S. and Bunn, P. and Sullivan, P. and Hussey, J. and Tavakoli, A.		Excluded	Non-relevant at title/ abstract screening
Culturally competent dietary education for southern rural African Americans with diabetes	Diabetes Educator	2002	28	2	Anderson-Loftin, W. and Barnett, S. and Sullivan, P. and Bunn, P. S. and Tavakoli, A.		Excluded	Non-relevant at title/ abstract screening
Prevalence of Prediabetes among Adolescents and Young Adults in the United States, 2005-2016	JAMA Pediatrics	2020	174	2	Andes, L. J. and Cheng, Y. J. and Rolka, D. B. and Gregg, E. W. and Imperatore, G.	https://dx.doi.org/10.1001/jamapediatrics.2019.4498	Excluded	Non-relevant at title/ abstract screening
Neuroimaging findings related to glymphatic system alterations in older adults with metabolic syndrome	Neurobiology of Disease	2023	177		Andica, C. and Kamagata, K. and Takabayashi, K. and Kikuta, J. and Kaga, H. and Someya, Y. and Tamura, Y. and Kawamori, R. and Watada, H. and Taoka, T. and Naganawa, S. and Aoki, S.	10.1016/j.nbd.2023.105990	Excluded	Non-relevant at title/ abstract screening
White matter fiber-specific degeneration in older adults with metabolic syndrome	Molecular Metabolism	2022	62		Andica, C. and Kamagata, K. and Uchida, W. and Takabayashi, K. and Shimoji, K. and Kaga, H. and Someya, Y. and Tamura, Y. and Kawamori, R. and Watada, H. and Hori, M. and Aoki, S.	10.1016/j.molmet.2022.101527	Excluded	Non-relevant at title/ abstract screening
Waist measurement as an aid to type II diabetes screening among Asian Americans	Perspectives in Public Health	2017	137	1	Ando, Ema and Sin, Mo-Kyung	10.1177/1757913916676771	Excluded	Non-relevant at title/ abstract screening
Impact of overlapping risks of type 2 diabetes and obesity on coronavirus disease severity in the United States	Scientific Reports	2021	11	1	Ando, W. and Horii, T. and Uematsu, T. and Hanaki, H. and Atsuda, K. and Otori, K.	https://dx.doi.org/10.1038/s41598-021-96720-x	Excluded	Non-relevant at title/ abstract screening
Peer coach delivered storytelling program improved diabetes medication adherence: A cluster randomized trial	Contemporary Clinical Trials	2021	104		Andreae, S. J. and Andreae, L. J. and Cherrington, A. L. and Richman, J. S. and Johnson, E. and Clark, D. and Safford, M. M.	10.1016/j.cct.2021.106358	Excluded	Non-relevant at title/ abstract screening
Lack of association between PKLR rs3020781 and NOS1AP rs7538490 and type 2 diabetes, overweight, obesity and related metabolic phenotypes in a Danish large-scale study: case-control studies and analyses of quantitative traits	BMC Medical Genetics	2008	9		Andreasen, C. H. and Mogensen, M. S. and Borch-Johnsen, K. and S and baek, A. and Lauritzen, T. and Almind, K. and Hansen, L. and Jorgensen, T. and Pedersen, O. and Hansen, T.	https://dx.doi.org/10.1186/1471-2350-9-118	Excluded	Non-relevant at title/ abstract screening
What can bariatric surgery teach us about the pathophysiology of type 2 diabetes?	Diabetes & Metabolism	2009	35	6	Andreelli, F. and Amouyal, C. and Magnan, C. and Mithieux, G.	10.1016/S1262-3636(09)73456-1	Excluded	Non-relevant at title/ abstract screening
Plasma interleukin-6 levels are independently associated with insulin secretion in a cohort of Italian-Caucasian nondiabetic subjects	Diabetes	2006	55	7	Andreozzi, F. and Laratta, E. and Cardellini, M. and Marini, M. A. and Lauro, R. and Hribal, M. L. and Perticone, F. and Sesti, G.		Excluded	Non-relevant at title/ abstract screening
Elevated 1-h post-load plasma glucose levels in subjects with normal glucose tolerance are associated with a pro-atherogenic lipid profile	Atherosclerosis	2017	256		Andreozzi, F. and Mannino, G. C. and Perticone, M. and Perticone, F. and Sesti, G.	https://dx.doi.org/10.1016/j.atherosclerosis.2016.11.020	Excluded	Non-relevant at title/ abstract screening
African ethnicity is associated with a higher prevalence of diabetes in obstructive sleep apnea patients: results of a retrospective analysis	Sleep & Breathing	2020	24	3	Andreozzi, F. and Van Overstraeten, C. and Ben Youssef, S. and Bold, I. and Carlier, S. and Gruwez, A. and Andre, S. and Bruyneel, A. V. and Bruyneel, M.	https://dx.doi.org/10.1007/s11325-019-01912-5	Excluded	Non-relevant at title/ abstract screening
To investigate the efficacy of dipeptidyl peptidase-IV (DPP-IV) inhibitor therapy in multiethnic Asian patients with type 2 diabetes mellitus	Annals of the Academy of Medicine Singapore	2016			Andres, J. and Yeo, J. X. and Khoo, C. M.		Excluded	Non-relevant at title/ abstract screening
Visceral obesity and sarcopenia as determining factors for increased risk of osteoporotic fractures and osteodeficiency in patients with type 2 diabetes	Osteoporosis International	2019			Andrusha, A. B. and Kovalyova, O. N. and Pasiyeshvili, L. M.	https://dx.doi.org/10.1007/s00198-019-04993-w	Excluded	Non-relevant at title/ abstract screening
A novel alternatively spliced transcript of cytosolic alanine aminotransferase gene associated with enhanced gluconeogenesis in liver of Sparus aurata	International Journal of Biochemistry and Cell Biology	2008	40	12	Anemaet, I. G. and Metón, I. and Salgado, M. C. and Fernández, F. and Baanante, I. V.	10.1016/j.biocel.2008.05.018	Excluded	Non-relevant at title/ abstract screening
Metabolic Syndrome Risk Factors in US College Students: A Pre-post Test Pilot Study	American Journal of Lifestyle Medicine	2023			Anestal, C. and Garcia, J. and Brazendale, K.	10.1177/15598276231151922	Excluded	Non-relevant at title/ abstract screening
Metabolic Syndrome Risk Factors in US College Students: A Pre-post Test Pilot Study	American Journal of Lifestyle Medicine				Anestal, C. and Garcia, J. and Brazendale, K.	10.1177/15598276231151922	Excluded	Non-relevant at title/ abstract screening
The east asian gut microbiome is distinct from colocalized white subjects and connected to metabolic health	eLife	2021	10		Ang, Q. Y. and Alba, D. L. and Upadhyay, V. and Bisanz, J. E. and Cai, J. and Lee, H. L. and Barajas, E. and Wei, G. and Noecker, C. and Patterson, A. D. and Koliwad, S. K. and Turnbaugh, P. J.	https://dx.doi.org/10.7554/eLife.70349	Excluded	Non-relevant at title/ abstract screening
A preliminary study to evaluate the strategy of combining clinical criteria and next generation sequencing (NGS) for the identification of monogenic diabetes among multi-ethnic Asians	Diabetes Research & Clinical Practice	2016	119		Ang, S. F. and Lim, S. C. and Tan, CSh and Fong, J. C. and Kon, W. Y. and Lian, J. X. and Subramanium, T. and Sum, C. F.	https://dx.doi.org/10.1016/j.diabres.2016.06.008	Excluded	Non-relevant at title/ abstract screening
Ethnic-Specific Type 2 Diabetes Risk Factor PAX4 R192H Is Associated with Attention-Specific Cognitive Impairment in Chinese with Type 2 Diabetes	Journal of Alzheimer's Disease	2022	88	1	Ang, S. F. and Low, S. and Ng, T. P. and Tan, C. S. H. and Ang, K. and Lim, Z. and Tang, W. E. and Subramaniam, T. and Sum, C. F. and Lim, S. C.	https://dx.doi.org/10.3233/JAD-220036	Excluded	Non-relevant at title/ abstract screening
Association of early-onset Type 2 diabetes with cognitive impairment is partially mediated by increased pulse pressure	Journal of Diabetes and Its Complications	2022	36	7	Ang, S. F. and Low, S. K. M. and Ng, T. P. and Ang, K. and Yap, P. L. K. and Cheong, C. Y. and Lim, Z. and Tang, W. E. and Moh, A. M. C. and Subramaniam, T. and Sum, C. F. and Lim, S. C.	10.1016/j.jdiacomp.2022.108209	Excluded	Non-relevant at title/ abstract screening
Differences in metabolic profiles between MODY and obese Type 2 diabetes in a multi-ethnic Singaporean Asian cohort	Journal of Diabetes Investigation	2018			Ang, S. F. and Moh, M. C. A. and Tan, S. H. C. and Fong, C. W. J. and Lim, B. K. and Tan, C. H. and Cheng, K. S. A. and Lim, S. C.	https://dx.doi.org/10.1111/jdi.12939	Excluded	Non-relevant at title/ abstract screening
Clinical experience from a regional monogenic diabetes referral centre in Singapore	Diabetes Research & Clinical Practice	2020	168		Ang, S. F. and Tan, C. S. H. and Chan, L. W. T. and Goh, L. X. and Kon, W. Y. C. and Lian, J. X. and Subramanium, T. and Sum, C. F. and Lim, S. C.	https://dx.doi.org/10.1016/j.diabres.2020.108390	Excluded	Non-relevant at title/ abstract screening
PAX4 R192H is associated with younger onset of Type 2 diabetes in East Asians in Singapore	Journal of Diabetes & its Complications	2019	33	1	Ang, S. F. and Tan, C. S. H. and Wang, L. and Dorajoo, R. and Fong, J. C. W. and Kon, W. Y. C. and Lian, J. X. and Ang, K. and Rahim, J. B. and Jeevith, B. and Lee, S. B. M. and Tang, W. E. and Subramanium, T. and Sum, C. F. and Liu, J. J. and Lim, S. C.	https://dx.doi.org/10.1016/j.jdiacomp.2018.10.002	Excluded	Non-relevant at title/ abstract screening
Assessment of high-sensitive c-reactive protein (HS-CRP) as a clinical biomarker for hnf1amody in multiethnic Singaporean Asian cohort	Annals of the Academy of Medicine Singapore	2016			Ang, S. F. and Tan, S. H. C. and Fong, C. W. J. and Liu, S. and Lian, X. and Kon, Y. C. W. and Tavintharan, S. and Sum, C. F. and Lim, S. C.		Excluded	Non-relevant at title/ abstract screening
Progression rate of newly diagnosed impaired fasting glycemia to type 2 diabetes mellitus: A study using the National Healthcare Group Diabetes Registry in Singapore	Journal of Diabetes	2012	4	2	Ang, Y. G. and Wu, C. X. and Toh, Mphs and Chia, K. S. and Heng, B. H.	10.1111/j.1753-0407.2011.00169.x	Excluded	Non-relevant at title/ abstract screening
Type 2 Diabetes Risk in Older Adults Living in Social Housing: A Cross-Sectional Study	Canadian Journal of Diabetes	2021	45	4	Angeles, R. and Zhu, Y. and Pirrie, M. and Marzanek, F. and Agarwal, G.	https://dx.doi.org/10.1016/j.jcjd.2020.10.005	Excluded	Non-relevant at title/ abstract screening
Association and predictability of the novel ASCVD risk score in the establishment of heart failure in patients with type 2 diabetes: Data from a 10-year prospective study	European Journal of Heart Failure	2014			Angelidi, A. and Englezopoulos, K. and Vrakas, S. and Fousteris, E. and Destounis, A. and Sagia, C. and Mousiama, T. and Melidonis, A. and Foussas, S.	https://dx.doi.org/10.1002/ejhf.93_21	Excluded	Non-relevant at title/ abstract screening
The calculation of the Glucose Management Indicator (GMI) is influenced by the Continuous Glucose Monitoring system and patient race	Diabetes technology & therapeutics.	2019	10		Angellotti, E. and Muppavarapu, S. and Siegel, R. D. and Pittas, A. G.	https://dx.doi.org/10.1089/dia.2019.0405	Excluded	Non-relevant at title/ abstract screening
Prevalence of type 2 diabetes risk factors, including overweight and obesity, among youth attending hospital-based paediatric care in Western Melbourne	Journal of Paediatrics and Child Health	2023	59	2	Angley, E. and Matejin, E. and Gul, S. and Rodda, C. and Longmore, D. K.	http://dx.doi.org/10.1111/jpc.16283	Excluded	Non-relevant at title/ abstract screening
Zebrafish as a Model for Cardiovascular and Metabolic Disease: The Future of Precision Medicine	Biomedicines	2024	12	3	Angom, R. S. and Nakka, N. M. R.	10.3390/biomedicines12030693	Excluded	Non-relevant at title/ abstract screening
Novel subgroups of type 2 diabetes and their association with microvascular outcomes in an Asian Indian population: a data-driven cluster analysis: the INSPIRED study	Bmj Open Diabetes Research & Care	2020	8	1	Anjana, R. M. and Baskar, V. and Nair, A. T. N. and Jebarani, S. and Siddiqui, M. K. and Pradeepa, R. and Unnikrishnan, R. and Palmer, C. and Pearson, E. and Mohan, V.	10.1136/bmjdrc-2020-001506	Excluded	Non-relevant at title/ abstract screening
RESPONSE TO COMMENT ON ANJANA ET AL.Incidence of diabetes and prediabetes and predictors of progression among asian indians: 10-year follow-up of the Chennai urban rural epidemiology study (cures). Diabetes care 2015;38:1441-1448	Diabetes Care	2015	38	9	Anjana, R. M. and Deepa, M. and Mohan, V.	10.2337/dc15-1077	Excluded	Non-relevant at title/ abstract screening
Prevalence of diabetes and prediabetes in 15 states of India: results from the ICMR-INDIAB population-based cross-sectional study	Lancet Diabetes & Endocrinology	2017	5	8	Anjana, R. M. and Deepa, M. and Pradeepa, R. and Mahanta, J. and Narain, K. and Das, H. K. and Adhikari, P. and Rao, P. V. and Saboo, B. and Kumar, A. and Bhansali, A. and John, M. and Luaia, R. and Reang, T. and Ningombam, S. and Jampa, L. and Budnah, R. O. and Elangovan, N. and Subashini, R. and Venkatesan, U. and Unnikrishnan, R. and Das, A. K. and Madhu, S. V. and Ali, M. K. and P and ey, A. …	10.1016/S2213-8587(17)30174-2	Excluded	Non-relevant at title/ abstract screening
Built environment, physical activity and diabetes	Current Science	2017	113	7	Anjana, R. M. and Pradeepa, R.	10.18520/cs/v113/i07/1327-1336	Excluded	Non-relevant at title/ abstract screening
New and Unique Clusters of Type 2 Diabetes Identified in Indians	Journal of the Association of Physicians of India	2021	69	2	Anjana, R. M. and Pradeepa, R. and Unnikrishnan, R. and Tiwaskar, M. and Aravind, S. R. and Saboo, B. and Joshi, S. R. and Mohan, V.		Excluded	Non-relevant at title/ abstract screening
Incidence of diabetes and prediabetes and predictors of progression among Asian Indians: 10-year follow-up of the Chennai urban rural epidemiology study (CURES)	Diabetes Care	2015	38	8	Anjana, R. M. and Rani, C. S. S. and Deepa, M. and Pradeepa, R. and Sudha, V. and Nair, H. D. and Lakshmipriya, N. and Subhashini, S. and Binu, V. S. and Unnikrishnan, R. and Mohan, V.	10.2337/dc14-2814	Excluded	Non-relevant at title/ abstract screening
Prescribing Patterns and Response to Antihyperglycemic Agents Among Novel Clusters of Type 2 Diabetes in Asian Indians	Diabetes Technology & Therapeutics	2022	24	3	Anjana, R. M. and Siddiqui, M. K. and Jebarani, S. and Vignesh, M. A. and Raj, N. K. and Unnikrishnan, R. and Pradeepa, R. and Panikar, V. K. and Kesavadev, J. and Saboo, B. and Gupta, S. and Sosale, A. R. and Seshadri, K. G. and Deshp and e, N. and Chawla, M. and Chawla, P. and Das, S. and Behera, M. and Chawla, R. and Nigam, A. and Gupta, A. and Kovil, R. and Joshi, S. R. and Agarwal, S. and Ba…	10.1089/dia.2021.0277	Excluded	Non-relevant at title/ abstract screening
A case control study of risk assessment of diabetes and nephropathy with eNOS (T786C and 27 bp VNTR) gene polymorphisms	Journal of the Association of Physicians of India	2022	70		Anju and Harpreet, Singh and Kalra, O. P. and Daya, Shankar and Anil, Kumar		Excluded	Non-relevant at title/ abstract screening
Two TCF7L2 Variants Associated with Type 2 Diabetes in the Han Nationality Residents of China	Jcpsp, Journal of the College of Physicians & Surgeons - Pakistan	2018	28	10	Anjum, N. and Jehangir, A. and Liu, Y.	https://dx.doi.org/3024	Excluded	Non-relevant at title/ abstract screening
Association of serum vitamin D, IL-4 levels and vitamin D receptor gene polymorphism in coronary artery disease with and without type 2 diabetes mellitus	Annals of International Medical and Dental Research	2019	5	4	Ankit, Gupta and Suresh, Kumar		Excluded	Non-relevant at title/ abstract screening
Hypertension, insulin, and proinsulin in participants with impaired glucose tolerance	Hypertension	2002	40	5	Anonymous		Excluded	Non-relevant at title/ abstract screening
An unsweetened test for type 2 diabetes	Health news	2002	8	6	Anonymous		Excluded	Non-relevant at title/ abstract screening
Reduction of the incidence of type 2 diabetes with lifestyle intervention or metformin	International Urology and Nephrology	2002	34	1	Anonymous		Excluded	Non-relevant at title/ abstract screening
Beta-cell dysfunction is the primary lesion in Ghanaians with type 2 diabetes	South African Medical Journal	2002	92	5	Anonymous		Excluded	Non-relevant at title/ abstract screening
Erratum to: Society of General Internal Medicine 34th Annual Meeting	Journal of General Internal Medicine	2011			Anonymous		Excluded	Non-relevant at title/ abstract screening
HEART UK 25th Annual Conference 2011	Atherosclerosis	2011			Anonymous		Excluded	Non-relevant at title/ abstract screening
Abstracts for the 9th Metabolic Syndrome Symposium	Obesity Reviews	2012			Anonymous		Excluded	Non-relevant at title/ abstract screening
Recommendations from the EGAPP Working Group: does genomic profiling to assess type 2 diabetes risk improve health outcomes?	Genetics in Medicine	2013	15	8	Anonymous	https://dx.doi.org/10.1038/gim.2013.9	Excluded	Non-relevant at title/ abstract screening
Scientific Abstracts	Journal of General Internal Medicine, suppl. Supplement	2014	24		Anonymous	https://doi.org/10.1007/s11606-009-0963-3	Excluded	Non-relevant at title/ abstract screening
Abstracts from the 36th Annual Meeting of the Society of General Internal Medicine	Journal of General Internal Medicine, suppl. Supplement	2014	28		Anonymous	https://doi.org/10.1007/s11606-013-2436-y	Excluded	Non-relevant at title/ abstract screening
Abstracts from the ICBM 2014 Meeting	International Journal of Behavioral Medicine, suppl. Supplement	2014	21		Anonymous	https://doi.org/10.1007/s12529-014-9418-2	Excluded	Non-relevant at title/ abstract screening
Technology Evaluation in the Elderly Abstracts from the meeting held in Toronto, September 21-23, 2014	Canadian Geriatrics Journal	2015	18	2	Anonymous		Excluded	Non-relevant at title/ abstract screening
[Expert consensus of the diagnosis and treatment measures for the Chinese elderly patients with type 2 diabetes (2018 Edition)]	Chung-Hua Nei Ko Tsa Chih Chinese Journal of Internal Medicine	2018	57	9	Anonymous	https://dx.doi.org/10.3760/cma.j.issn.0578-1426.2018.09.004	Excluded	Non-relevant at title/ abstract screening
Care of type II diabetes in older adults: untapped opportunities and remaining challenges	Asian Biomedicine	2018	12	1	Anonymous	https://dx.doi.org/10.1515/abm-2018-0025	Excluded	Non-relevant at title/ abstract screening
"Predicting peripheral arterial disease in type 2 diabetic patients using framingham risk score and UKPDS risk score"	International Journal of Diabetes in Developing Countries	2018			Anonymous	https://dx.doi.org/10.1007/s13410-018-0702-6	Excluded	Non-relevant at title/ abstract screening
2018 Annual Meeting of the International Genetic Epidemiology Society	Genetic Epidemiology	2018			Anonymous		Excluded	Non-relevant at title/ abstract screening
Abstracts from the 2018 AAGP Annual Meeting	American Journal of Geriatric Psychiatry	2018			Anonymous		Excluded	Non-relevant at title/ abstract screening
Abstracts From the American Heart Association's Epidemiology and Prevention/Lifestyle and Cardiometabolic Health 2018 Scientific Sessions	Circulation	2018			Anonymous		Excluded	Non-relevant at title/ abstract screening
27^sup th^ Annual Meeting Chicago, Illinois May 12-15, 2004	Journal of General Internal Medicine, suppl. Supplement	2019	19		Anonymous	https://doi.org/10.1111/j.1525-1497.2004.S1006_1.x	Excluded	Non-relevant at title/ abstract screening
Longitudinal Changes in Cardiac Structure and Function From Adolescence to Young Adulthood in Participants With Type 2 Diabetes Mellitus: The TODAY Follow-Up Study	Circulation: Heart Failure	2020	13	6	Anonymous	https://dx.doi.org/10.1161/CIRCHEARTFAILURE.119.006685	Excluded	Non-relevant at title/ abstract screening
Glycemic targets: Standards of medical care in diabetes-2020	Diabetes Care	2020	43		Anonymous	https://dx.doi.org/10.2337/dc20-S006	Excluded	Non-relevant at title/ abstract screening
Abstracts from the 2021 Annual Scientific Meeting of the British and Irish Hypertension Society (BIHS)	Journal of Human Hypertension	2021			Anonymous		Excluded	Non-relevant at title/ abstract screening
Abstracts from ABCD Conference	British Journal of Diabetes	2022			Anonymous		Excluded	Non-relevant at title/ abstract screening
The prevalence of obesity-associated comorbidities in Southeast-Asian patients with obesity in a multi-ethnic cohort	Surgery for Obesity and Related Diseases	2022			Anonymous	https://dx.doi.org/10.1016/j.soard.2022.06.222	Excluded	Non-relevant at title/ abstract screening
21st Annual Conference of the International Society for Quality of Life Research	Quality of Life Research, suppl. Supplement	2023	23		Anonymous	https://doi.org/10.1007/s11136-014-0769-6	Excluded	Non-relevant at title/ abstract screening
Effect of Early Glycemic Control in Youth-Onset Type 2 Diabetes on Longer-Term Glycemic Control and beta-Cell Function: Results From the TODAY Study	Diabetes Care	2023	46	8	Anonymous	https://dx.doi.org/10.2337/dc23-0560	Excluded	Non-relevant at title/ abstract screening
For the patient. Is type of blood linked to hypertension, type 2 diabetes?	Ethnicity & disease		16	4	Anonymous		Excluded	Non-relevant at title/ abstract screening
Migration and its impact on adiposity and type 2 diabetes	Nutrition	2007	23	9	Anoop, Misra and G and a, O. P.		Excluded	Non-relevant at title/ abstract screening
Waist circumference criteria for the diagnosis of abdominal obesity are not applicable uniformly to all populations and ethnic groups	Nutrition	2005	21	9	Anoop, Misra and Wasir, J. S. and Vikram, N. K.		Excluded	Non-relevant at title/ abstract screening
Exocrine pancreatic insufficiency related fat malabsorption and its association with autonomic neuropathy in Asian Indians with type 2 diabetes mellitus	Diabetes & Metabolic Syndrome-Clinical Research & Reviews	2021	15	5	Anoop, S. and Dasgupta, R. and Jebasingh, F. K. and Ramach and ran, R. and Kurian, M. E. and Rebekah, G. and Balsubramanian, K. A. and Thomas, N.	10.1016/j.dsx.2021.102273	Excluded	Non-relevant at title/ abstract screening
High body fat and low muscle mass are associated with increased arterial stiffness in Asian Indians in North India	Journal of Diabetes and Its Complications	2015	29	1	Anoop, S. and Misra, A. and Bhardwaj, S. and Gulati, S.	10.1016/j.jdiacomp.2014.08.001	Excluded	Non-relevant at title/ abstract screening
Diabetes risk prediction model for non-obese Asian Indians residing in North India using cut-off values for pancreatic and intra-abdominal fat volume and liver span	Journal Of Diabetes	2016	8	5	Anoop, S. and Misra, A. and Mani, K. and P and ey, R. M. and Gulati, S.	https://dx.doi.org/10.1111/1753-0407.12396	Excluded	Non-relevant at title/ abstract screening
The effect of modifiable risk factors on pancreatic cancer mortality in populations of the Asia-Pacific region	Cancer Epidemiology Biomarkers & Prevention	2006	15	12	Ansary-Moghaddam, A. and Huxley, R. and Barzi, F. and Lawes, C. and Ohkubo, T. and Fang, X. H. and Jee, S. H. and Woodward, M.	10.1158/1055-9965.EPI-06-0368	Excluded	Non-relevant at title/ abstract screening
The metabolic syndrome: an interplay of multiple subtle cardiovascular risk factors	Hospital Physician	2003	39	11	Ansell, B. J.		Excluded	Non-relevant at title/ abstract screening
Axillary traction: An effective method of resolving shoulder dystocia	Australian and New Zealand Journal of Obstetrics and Gynaecology	2019	59	5	Ansell, L. and Ansell, D. A. and McAra-Couper, J. and Larmer, P. J. and Garrett, N. K. G.	https://dx.doi.org/10.1111/ajo.13029	Excluded	Non-relevant at title/ abstract screening
Metformin and SGLT2i as First-line Combination Therapy in Type 2 Diabetes: A Real-world Study With a Focus on Ethnicity	Clinical Therapeutics	2023	45	12	Anson, M. and Zhao, S. S. and Essa, H. and Austin, P. and Ibarburu, G. H. and Lip, G. Y. H. and Alam, U.	https://dx.doi.org/10.1016/j.clinthera.2023.07.026	Excluded	Non-relevant at title/ abstract screening
Sleep Symptoms Associated with Glycohemoglobin in the General Us Population: Data from Nhanes	Sleep	2024	47		Anthony, G. and Kennedy, K. and Killgore, W. and Gr and ner, M.	https://dx.doi.org/10.1093/sleep/zsae067.0865	Excluded	Non-relevant at title/ abstract screening
Sex differences in vascular risk factors in a multi-ethnic, medically underserved stroke population	Stroke	2012			Antillon, D. and Valle, N. and Lin, K. and Tai, W. and Gallup, M. A. and Ovbiagele, B. and Towfighi, A.		Excluded	Non-relevant at title/ abstract screening
Impact of different criteria on type 2 diabetes remission rate after bariatric surgery	Atherosclerosis	2014			Antonio, M. and Juan, P. and David, B. and Juana, F. and Jose Manuel, R. and Juan Jose, C. and Alej and ra, P. and Montserrat, V. and Manuel, P. E. R. A. and Albert, G.	https://dx.doi.org/10.1016/j.atherosclerosis.2014.05.553	Excluded	Non-relevant at title/ abstract screening
Bone mineral density, pioglitazone use, vitamin d, androgen, and estrogen levels in an inner city type 2 diabetes mellitus population; part of a cross-sectional study	Endocrine Reviews	2013			Antonopoulou, M. and Nithin, T. and Bahtiyar, G. and McFarlane, S. I. and Sacerdote, A. S.		Excluded	Non-relevant at title/ abstract screening
Diabetes awareness among African Americans in rural North Carolina	North Carolina Medical Journal	2004	65	6	Antony, A. K. and Baaklini, W. A.		Excluded	Non-relevant at title/ abstract screening
Relationship of serum Vitamin D concentrations with Adipokines and Cardiometabolic risk among non-Hispanic black type 2 diabetic and non-diabetic subjects: a cross-sectional study	Bmc Nutrition	2018	4	1	Antwi, J. and Huffman, F. and Sullivan, S.	10.1186/s40795-018-0259-2	Excluded	Non-relevant at title/ abstract screening
Serum leptin is associated with fasting plasma glucose and serum insulin levels independent of BMI in haitian americans with type 2 diabetes	FASEB Journal	2018			Antwi, J. and Proulx, W. and Sullivan, S. and Lavin, R. and Bellavia, M.		Excluded	Non-relevant at title/ abstract screening
The FNDC5 RS3480 is protective on the steatosis and fibrosis in patients with NAFLD	Journal of Hepatology	2015			Anty, R. and Liu, Y. L. and Iannelli, A. and Patouraux, S. and Canivet, C. and Ben-Amor, I. and Schneck, A. S. and Saint-Paul, M. C. and Gugenheim, J. and Day, C. and Daly, A. and Tran, A. and Gual, P. and Anstee, Q.		Excluded	Non-relevant at title/ abstract screening
Assessment and Management of Patients with Obesity and Hypertension in European Society of Hypertension Excellence Centres. A survey from the ESH Working Group on Diabetes and Metabolic Risk Factors	Blood Pressure	2024	33	1	Antza, C. and Grassi, G. and Weber, T. and Persu, A. and Jordan, J. and Nilsson, P. M. and Redon, J. and Stabouli, S. and Kreutz, R. and Kotsis, V.	https://dx.doi.org/10.1080/08037051.2024.2317256	Excluded	Non-relevant at title/ abstract screening
Angiopoietin-2 levels in glucose intolerance, hypertension, and metabolic syndrome in Asian Indians (Chennai Urban Rural Epidemiology Study-74)	Metabolism-Clinical and Experimental	2010	59	6	Anuradha, S. and Mohan, V. and Gokulakrishnan, K. and Dixit, M.	10.1016/j.metabol.2009.09.022	Excluded	Non-relevant at title/ abstract screening
Epidemiology of Inflammatory Bowel Disease in a Cohort of US Black Women	Inflammatory Bowel Diseases	2023	29		Anyane-Yeboa, A. and Buadu, M. A. E. and Khalili, H. and Cozier, Y. C.	https://dx.doi.org/10.1093/ibd/izad049	Excluded	Non-relevant at title/ abstract screening
The joint effects of physical activity and air pollution on type 2 diabetes in older adults	BMC Geriatrics	2022	22	1	Ao, L. and Zhou, J. and Han, M. and Li, H. and Li, Y. and Pan, Y. and Chen, J. and Xie, X. and Jiang, Y. and Wei, J. and Chen, G. and Li, S. and Guo, Y. and Hong, F. and Li, Z. and Xiao, X. and Zhao, X.	https://dx.doi.org/10.1186/s12877-022-03139-8	Excluded	Non-relevant at title/ abstract screening
Symptoms of type 2 diabetes in the urine of rats that regularly drink alcohol. (Special Issue: Research from the 2007 High School Student Summer Research Program of the National Institutes of Health, National Institute of Diabetes and Digestive and Kidney Diseases and Charles R. Drew University o...	Ethnicity & Disease	2008	18	2	Aparicio, J.		Excluded	Non-relevant at title/ abstract screening
Cardiovascular disease in adolescents with type 2 diabetes mellitus	Journal of Pediatric Endocrinology & Metabolism	2002	15		Apedo, M. T. and Sowers, J. R. and Banerji, M. A.		Excluded	Non-relevant at title/ abstract screening
COVID-19 in people with diabetes: understanding the reasons for worse outcomes	The Lancet Diabetes & Endocrinology	2020	8	9	Apicella, M. and Campopiano, M. C. and Mantuano, M. and Mazoni, L. and Coppelli, A. and Del Prato, S.	https://dx.doi.org/10.1016/S2213-8587(20)30238-2	Excluded	Non-relevant at title/ abstract screening
Prevalence and factors associated with type 2 diabetes mellitus and hypertension among the hill tribe elderly populations in northern Thailand	BMC Public Health	2018	18	1	Apidechkul, T.	https://dx.doi.org/10.1186/s12889-018-5607-2	Excluded	Non-relevant at title/ abstract screening
A scalable, virtual weight management program tailored for adults with type 2 diabetes: effects on glycemic control	Nutrition & Diabetes	2023	13	1	Apolzan, J. W. and LaRose, J. G. and Anton, S. D. and Beyl, R. A. and Greenway, F. L. and Wickham, E. P. and Lanoye, A. and Harris, M. N. and Martin, C. K. and Bullard, T. and Foster, G. D. and Cardel, M. I.	10.1038/s41387-023-00234-6	Excluded	Non-relevant at title/ abstract screening
Health effectiveness of community health workers as a diabetes self-management intervention	Diabetes and Vascular Disease Research	2017	14	4	Aponte, J. and Jackson, T. D. and Wyka, K. and Ikechi, C.	https://dx.doi.org/10.1177/1479164117696229	Excluded	Non-relevant at title/ abstract screening
Associations of Metabolic Syndrome and Adipokines in SLE	Arthritis and Rheumatology	2020			Apostolopoulos, D. and Vincent, F. and Koelmeyer, R. and Hoi, A. and Mor and , E.	https://dx.doi.org/10.1002/art.41538	Excluded	Non-relevant at title/ abstract screening
An overview and update on the metabolic syndrome: implications for identifying cardiometabolic risk among African-American women	Journal of National Black Nurses Association	2006	17	2	Appel, S. J. and Moore, T. M. and Giger, J. N.		Excluded	Non-relevant at title/ abstract screening
Meal preparation and cleanup time and cardiometabolic risk over 14 years in the Study of Women's Health Across the Nation (SWAN)	Preventive Medicine	2015	71		Appelhans, B. M. and Segawa, E. and Janssen, I. and Nackers, L. M. and Kazlauskaite, R. and Baylin, A. and Burns, J. W. and Powell, L. H. and Kravitz, H. M.		Excluded	Non-relevant at title/ abstract screening
Association of Gestational Diabetes Mellitus With Left Ventricular Structure and Function: The CARDIA Study	Diabetes Care	2016	39	3	Appiah, D. and Schreiner, P. J. and Gunderson, E. P. and Konety, S. H. and Jacobs, D. R. and Nwabuo, C. C. and Ebong, I. A. and Whitham, H. K. and Goff, D. C. and Lima, J. A. and Ku, I. A. and Gidding, S. S.	10.2337/dc15-1759	Excluded	Non-relevant at title/ abstract screening
Spousal diabetes status as a risk factor for incident type 2 diabetes: a prospective cohort study and meta-analysis	Acta Diabetologica	2019	56	6	Appiah, D. and Schreiner, P. J. and Selvin, E. and Demerath, E. W. and Pankow, J. S.	https://dx.doi.org/10.1007/s00592-019-01311-y	Excluded	Non-relevant at title/ abstract screening
Androgens, bilateral oophorectomy, and cardiovascular disease mortality in postmenopausal women with and without diabetes: The study of osteoporotic fractures	Diabetes Care	2015	38	12	Appiah, D. and Winters, S. J. and Muldoon, S. B. and Hornung, C. A. and Cauley, J. A.	10.2337/dc15-1434	Excluded	Non-relevant at title/ abstract screening
The long-term health of vegetarians and vegans	Proceedings of the Nutrition Society	2016	75	3	Appleby, P. N. and Key, T. J.	https://dx.doi.org/10.1017/S0029665115004334	Excluded	Non-relevant at title/ abstract screening
Effects of diet and exercise interventions on diabetes risk factors in adults without diabetes: Meta-analyses of controlled trials	Diabetology and Metabolic Syndrome	2014	6	1	Appuhamy, J. A. D. R. N. and Kebreab, E. and Simon, M. and Yada, R. and Milligan, L. P. and France, J.	https://dx.doi.org/10.1186/1758-5996-6-127	Excluded	Non-relevant at title/ abstract screening
Race, ethnicity, and use of thiazolidinediones among US adults with diabetes	Current Medical Research & Opinion	2007	23	3	Aquilante, C. L. and Zhang, W. and McCollum, M.		Excluded	Non-relevant at title/ abstract screening
Confirmatory factor analysis and reliability of the diabetes treatment satisfaction questionnaire (DTSQ) for Arabic speaking patients with type II diabetes	Journal of Multidisciplinary Healthcare	2020	13		Arabiat, D. and Whitehead, L. and Sheikh, B. A. and Afrifa-Yamoah, E.	https://dx.doi.org/10.2147/JMDH.S266913	Excluded	Non-relevant at title/ abstract screening
The association of type 2 diabetes with obesity and other factors: In multinational community	International Journal of Pharmacy and Pharmaceutical Sciences	2014	6	9	Arafat, M. and Salam, A. and Arafat, O.		Excluded	Non-relevant at title/ abstract screening
Resolution of Diabetes After Bariatric Surgery Among Predominantly African-American Patients Race has no Effect in Remission of Diabetes After Bariatric Surgery	Obesity Surgery	2014	24	6	Araia, M. and Wood, M. and Kroll, J. and Abou-Samra, A. and Seyoum, B.	10.1007/s11695-014-1187-0	Excluded	Non-relevant at title/ abstract screening
Prevalence of Chronic Complications, Their Risk Factors, and the Cardiovascular Risk Factors among Patients with Type 2 Diabetes Attending the Diabetic Clinic at a Tertiary Care Hospital in Sri Lanka	Journal of Diabetes Research	2018	2018		Arambewela, M. H. and Somasundaram, N. P. and Jayasekara, Hbpr and Kumbukage, M. P. and Jayasena, P. M. S. and Ch and rasekara, Cmph and Fern and o, Kras and Kusumsiri, D. P.	10.1155/2018/4504287	Excluded	Non-relevant at title/ abstract screening
Ethnic differences in visceral adipose tissue and type 2 diabetes: Filipino, African-American, and white women	Obesity research		13	8	Araneta, M. R. and Barrett-Connor, E.		Excluded	Non-relevant at title/ abstract screening
Optimum BMI cut points to screen Asian Americans for type 2 diabetes: The UCSD filipino health study and the North Kohala study	Diabetes	2014			Araneta, M. R. and Gr and inetti, A. and Chang, H. K.	https://dx.doi.org/10.2337/db14-1-388	Excluded	Non-relevant at title/ abstract screening
Type 2 diabetes and metabolic syndrome in Filipina-American women : a high-risk nonobese population	Diabetes Care	2002	25	3	Araneta, M. R. and Wingard, D. L. and Barrett-Connor, E.		Excluded	Non-relevant at title/ abstract screening
Subclinical coronary atherosclerosis in asymptomatic Filipino and white women	Circulation	2004	110	18	Araneta, M. R. G. and Barrett-Connor, E.	10.1161/01.CIR.0000146377.15057.CC	Excluded	Non-relevant at title/ abstract screening
Hyperglycemia and type 2 diabetes among Filipino women in the Philippines, Hawaii, and San Diego	Diabetes Research and Clinical Practice	2006	71	3	Araneta, M. R. G. and Morton, D. J. and Lantion-Ang, L. and Gr and inetti, A. and Lim-Abrahan, M. A. and Chang, H. and Barrett-Connor, E. and Rodriguez, B. L. and Wingard, D. L.		Excluded	Non-relevant at title/ abstract screening
Ethnic differences in abdominal muscle fat content among postmenopausal women	Diabetes	2011			Araneta, M. R. G. and Wassel, C. L. and Laughlin, G. A. and Allison, M. A. and Barrett-Connor, E.	https://dx.doi.org/10.2337/db11-2585-2680	Excluded	Non-relevant at title/ abstract screening
Ethnic differences in the association between inflammatory markers and cytokines with coronary artery calcium in postmenopausal women	Circulation	2012			Araneta, M. R. G. and Wassel, C. L. and Laughlin, G. A. and Allison, M. A. and Barrett-Connor, E.		Excluded	Non-relevant at title/ abstract screening
Familial clustering of diabetic nephropathy: perceptions and risk recognition among Mexican-American patients with a family history of diabetes	Diabetes Spectrum	2003	16	3	Arar, N. H. and Hazuda, H. P. and Plaetke, R. and Sartorio, V. and Arar, M. Y. and Abboud, H. E.		Excluded	Non-relevant at title/ abstract screening
The development of chronic kidney disease in Japanese patients with non-alcoholic fatty liver disease	Internal Medicine	2011	50	10	Arase, Y. and Suzuki, F. and Kobayashi, M. and Suzuki, Y. and Kawamura, Y. and Matsumoto, N. and Akuta, N. and Kobayashi, M. and Sezaki, H. and Saito, S. and Hosaka, T. and Ikeda, K. and Kumada, H. and Ohmoto, Y. and Amakawa, K. and Tsuji, H. and Hsieh, S. D. and Kato, K. and Tanabe, M. and Ogawa, K. and Hara, S. and Kobayashi, T.		Excluded	Non-relevant at title/ abstract screening
Losartan reduces the onset of type 2 diabetes in hypertensive Japanese patients with chronic hepatitis C	Journal of Medical Virology	2009	81	9	Arase, Y. and Suzuki, F. and Suzuki, Y. and Akuta, N. and Kobayashi, M. and Kawamura, Y. and Yatsuji, H. and Sezaki, H. and Hosaka, T. and Hirakawa, M. and Saito, S. and Ikeda, K. and Kobayashi, M. and Kumada, H. and Kobayashi, T.	https://dx.doi.org/10.1002/jmv.21572	Excluded	Non-relevant at title/ abstract screening
Body composition in relation to hip bone loss among racially/ethnically diverse middle-aged men	American Journal of Epidemiology	2013			Araujo, A. and Chang, R. and Chen, S. and Rachael, G. and Dagincourt, N. and Suarez, E. and Akeroyd, J. and Wager, C. and Chiu, G. and Bartali, B.	https://dx.doi.org/10.1093/aje/kwt103	Excluded	Non-relevant at title/ abstract screening
Sex hormones in relation to bone loss at the femoral neck among racially/ethnically diverse middle-aged men	Endocrine Reviews	2013			Araujo, A. B. and Chang, R. and Chen, S. and Dagincourt, N. and Chiu, G. and Suarez, E. and Gerber, R. and Akeroyd, J. and Wager, C. G. and Bartali, B.		Excluded	Non-relevant at title/ abstract screening
Body composition in relation to bone loss at the femoral neck at the hip among racially/ethnically diverse middle-aged men	Endocrine Reviews	2013			Araujo, A. B. and Chang, R. and Dagincourt, N. and Chen, S. and Chiu, G. and Suarez, E. and Gerber, R. and Akeroyd, J. and Wager, C. G.		Excluded	Non-relevant at title/ abstract screening
Diabetic myonecrosis-an unusual entity leading to acute kidney injury	Journal of Investigative Medicine	2010			Aravantagi, A. and Sachdeva, B.	https://dx.doi.org/10.231/JIM.0b013e3182820c55	Excluded	Non-relevant at title/ abstract screening
Effect of filarial infection on serum inflammatory and atherogenic biomarkers in coronary artery disease (CURES-121)	American Journal of Tropical Medicine and Hygiene	2012	86	5	Aravindhan, V. and Mohan, V. and Surendar, J. and Rao, M. M. and Anuradha, R. and Deepa, M. and Babu, S.	10.4269/ajtmh.2012.11-0773	Excluded	Non-relevant at title/ abstract screening
Associations of community-based health education programs with food habits and cardiovascular disease risk factors among Native Americans with diabetes: the inter-tribal heart project, 1992 to 1994	Journal of the American Dietetic Association		102	8	Archer, S. L. and Greenlund, K. J. and Casper, M. L. and Rith-Najarian, S. and Croft, J. B.		Excluded	Non-relevant at title/ abstract screening
The influence of family history of type 2 diabetes mellitus on positive health behavior changes among African Americans	Dissertation Abstracts International: Section B: The Sciences and Engineering	2019	80	8	Ard, Donny D.		Excluded	Non-relevant at title/ abstract screening
Effectiveness of a total meal replacement program (OPTIFAST program) compared with a reduced-energy food based diet plan on weight loss: Results from the OPTIWIN study	Obesity Facts	2018			Ard, J. and Auriemma, A. and Coburn, S. and Lewis, K. and Loper, J. and Matarese, L. and Periman, S. and Pories, W. and Rothberg, A.	https://dx.doi.org/10.1159/000489691	Excluded	Non-relevant at title/ abstract screening
Serum Myostatin Is Associated with Lean Body Mass in Males with Non Alcoholic Fatty Liver Disease	Gastroenterology	2020			Are, V. and Shamseddeen, H. A. N. I. and Smith, E. and Liang, T. and Vuppalanchi, R. and Gawrieh, S. and Desai, A. P. and Chalasani, N. P. and Samala, N.	https://dx.doi.org/10.1016/S0016-5085%2820%2934197-4	Excluded	Non-relevant at title/ abstract screening
Role of Age as a Predictor of Major Complications After Elective Surgery for Ulcerative Colitis	American Surgeon	2024	90		Arean-Sanz, R. and Ore, A. S. and Vigna, C. and Cataldo, G. and Lynch, A. W. and Cataldo, T. E. and Messaris, E.	https://dx.doi.org/10.1177/00031348231216496	Excluded	Non-relevant at title/ abstract screening
Glucocorticoids for croup in children	Cochrane Database of Systematic Reviews	2023		1	Aregbesola, A. and Tam, C. M. and Kothari, A. and Le, M. L. and Ragheb, M. and Klassen, T. P.	10.1002/14651858.CD001955.pub5	Excluded	Non-relevant at title/ abstract screening
Development and validation of a predictive model for incident type 2 diabetes in middle-aged Mexican adults: the metabolic syndrome cohort	Bmc Endocrine Disorders	2019	19		Arellano-Campos, O. and Gomez-Velasco, D. V. and Bello-Chavolla, O. Y. and Cruz-Bautista, I. and Melgarejo-Hern and ez, M. A. and Munoz-Hern and ez, L. and Guillen, L. E. and Garduno-Garcia, J. D. and Alvirde, U. and Ono-Yoshikawa, Y. and Choza-Romero, R. and Sauque-Reyna, L. and Garay-Sevilla, M. E. and Malacara-Hern and ez, J. M. and Tusie-Luna, M. T. and Gutierrez-Robledo, L. M. and Gomez-Pere…	10.1186/s12902-019-0361-8	Excluded	Non-relevant at title/ abstract screening
The incidence of stroke among selected patients undergoing elective posterior lumbar fusion: A retrospective cohort study	BMC Musculoskeletal Disorders	2020	21	1	Arena, P. J. and Mo, J. and Sabharwal, C. and Begier, E. and Zhou, X. and Gurtman, A. and Liu, Q. and Shen, R. and Wentworth, C. and Huang, K.	https://dx.doi.org/10.1186/s12891-020-03631-5	Excluded	Non-relevant at title/ abstract screening
Alcohol use and cardiovascular risk in a prospective cohort study of latino adults: The mediating effect of inflammation	FASEB Journal	2016			Arevalo, S. P. and Bazzi, A. R. and Falcon, L. M. and Tucker, K. L.		Excluded	Non-relevant at title/ abstract screening
Germline deletion of Krüppel-like factor 14 does not increase risk of diet induced metabolic syndrome in male C57BL/6 mice	Biochimica et Biophysica Acta - Molecular Basis of Disease	2017	1863	12	Argmann, C. A. and Violante, S. and Dodatko, T. and Amaro, M. P. and Hagen, J. and Gillespie, V. L. and Buettner, C. and Schadt, E. E. and Houten, S. M.	10.1016/j.bbadis.2017.09.021	Excluded	Non-relevant at title/ abstract screening
794 Safety and Inpatient Outcomes of Acute Cholecystitis in Patients with Liver Cirrhosis: Same Admission Cholecystectomy Does Not Increase Mortality	Gastroenterology	2020			Argueta, P. P. and Salazar, M. and Attar, B. M. and Haque, Z. and Rodriguez, J. and Vargo, J. J. and Chahal, P. and Simons-Linares, C. R.	https://dx.doi.org/10.1016/S0016-5085%2820%2934495-4	Excluded	Non-relevant at title/ abstract screening
Association of undernutrition and tuberculosis prevalence in type 2 diabetes mellitus patients	Respirology	2014			Arianto, E.	https://dx.doi.org/10.1111/resp.12417	Excluded	Non-relevant at title/ abstract screening
Dietary Patterns with Healthy and Unhealthy Traits Among Overweight/Obese Hispanic Women with or at High Risk for Type 2 Diabetes	Journal of Racial & Ethnic Health Disparities	2021	8	2	Arias-Gastelum, M. and Lindberg, N. M. and Leo, M. C. and Bruening, M. and Whisner, C. M. and Der Ananian, C. and Hooker, S. P. and LeBlanc, E. S. and Stevens, V. J. and Shuster, E. and Meenan, R. T. and Gille, S. and Vaughn, K. A. and Turner, A. and Vega-Lopez, S.	https://dx.doi.org/10.1007/s40615-020-00782-y	Excluded	Non-relevant at title/ abstract screening
Nutrient intake among overweight/obese hispanic women based on type 2 diabetes diagnosis status	FASEB Journal	2016			Arias-Gastelum, M. and Lindberg, N. M. and Rosales, A. G. and Petrovic, M. and LeBlanc, E. S. and Stevens, V. J. and Kapka, T. J. and Meenan, R. T. and Vega-Lopez, S.		Excluded	Non-relevant at title/ abstract screening
Clinical Characteristics and Renal Risk of Patients with Chronic Kidney Disease: Real-World Evidence Fromthe Icareme Global Registry	Nephrology Dialysis Transplantation	2023	38		Arici, M. and Pollock, C. and Goncalves, S. and Vasnawala, H. and Hadaoui, A.	https://dx.doi.org/10.1093/ndt/gfad063c_6054	Excluded	Non-relevant at title/ abstract screening
beta<sub>2</sub>-Adrenergic receptor agonists as a treatment for diabetic kidney disease	American Journal of Physiology - Renal Physiology	2024	326	1	Arif, E. and Medunjanin, D. and Solanki, A. and Zuo, X. and Su, Y. and Dang, Y. and Winkler, B. and Lerner, K. and Kamal, A. I. and Palygin, O. and Cornier, M. A. and Wolf, B. J. and Hunt, K. J. and Lipschutz, J. H.	https://dx.doi.org/10.1152/ajprenal.00254.2023	Excluded	Non-relevant at title/ abstract screening
The ADRIFT study - Assessing Diabetes Distress and its associated factors in the Pakistani population	JPMA - Journal of the Pakistan Medical Association	2018	68	11	Arif, M. A. and Syed, F. and Javed, M. U. and Arif, S. A. and Hyder, G. E.		Excluded	Non-relevant at title/ abstract screening
Use of antihypertensive medications in patients with type -2 diabetes in Ajman, UAE	Acta Medica Iranica	2015	53	2	Arifulla, M. and Jenny John, L. and Sreedharan, J. and Muttappallymyalil, J. and Cheriathu, J. and Basha, S. A.		Excluded	Non-relevant at title/ abstract screening
Stressors and Sleep Quality and Duration among Young Adults at Risk of Type 2 Diabetes	Psychosomatic Medicine	2020			Arizpe, A. and Chapman, T. M. and Brown, I. B. and Toledo-Corral, C. M.	https://dx.doi.org/10.1097/PSY.0000000000000835	Excluded	Non-relevant at title/ abstract screening
An X-chromosome scan reveals a locus for fat distribution in chromosome region Xp21-22	Diabetes	1989	51	6	Arlen Price, R. and Li, W. D. and Kilker, R.	https://dx.doi.org/10.2337/diabetes.51.6.1989	Excluded	Non-relevant at title/ abstract screening
Prevalence and associations of moderately increased albuminuria in patients with type 2 diabetes in United Arab Emirates	Diabetes and Metabolic Syndrome: Clinical Research and Reviews	2020	14	6	Arman Rabbani, S. and Belagodu Sridhar, S. and Gm Rao, P. and Javed, N. and Thomas Kurian, M. and Mahtab, A. and Sharma, S.	10.1016/j.dsx.2020.09.021	Excluded	Non-relevant at title/ abstract screening
High‐flow nasal cannula therapy for infants with bronchiolitis	Cochrane Database of Systematic Reviews	2024		3	Armarego, M. and Forde, H. and Wills, K. and Beggs, S. A.	10.1002/14651858.CD009609.pub3	Excluded	Non-relevant at title/ abstract screening
Hepatitis C virus and the disease that it produces	Revista Medica de Chile	1999	127	10	Armas-Merino, R. and Wolff F, C. and Soto H, R. and Jirón V, M. I. and Parraguez A, A.		Excluded	Non-relevant at title/ abstract screening
Microvascular and macrovascular complications in type 2 diabetes in a multi-ethnic population based in Amsterdam. The HELIUS study	Primary Care Diabetes	2021	15	3	Armengol, Gina Domínguez and Hayfron-Benjamin, Charles F. and van den Born, Bert-Jan H. and Galenkamp, Henrike and Agyemang, Charles	10.1016/j.pcd.2021.02.008	Excluded	Wrong study design
Serum Proprotein Convertase Subtilisin/Kexin type 9 and vascular disease in type 2 diabetic patients	European journal of clinical investigation.	2022	8		Armentaro, G. and Carbone, F. and Cassano, V. and Liberale, L. and Minetti, S. and Bertolotto, M. B. and Mannino, G. and Fiorentino, T. V. and Perticone, M. and Succurro, E. and Sesti, G. and Montecucco, F. and Andreozzi, F. and Sciacqua, A.	https://dx.doi.org/10.1111/eci.13900	Excluded	Non-relevant at title/ abstract screening
Serum proprotein convertase subtilisin/Kexin type 9 and vascular disease in type 2 diabetic patients	European Journal of Clinical Investigation	2023	53		Armentaro, G. and Carbone, F. and Cassano, V. and Liberale, L. and Minetti, S. and Bertolotto, M. B. and Mannino, G. and Fiorentino, T. V. and Perticone, M. and Succurro, E. and Sesti, G. and Montecucco, F. and Andreozzi, F. and Sciacqua, A.	https://dx.doi.org/10.1111/eci.13900	Excluded	Non-relevant at title/ abstract screening
Oral Anticoagulant Therapy and Risk of Mace in Elderly Patients with Non-Valvular Atrial Fibrillation: Real World Evidence Data	European Heart Journal, Supplement	2022			Armentaro, G. and Condoleo, V. and Divino, M. and Pastura, C. A. and Francica, M. and Barbara, K. and Monaco, V. and Clausi, E. and Scarcelli, M. R. and Cuda, P. and Severini, G. and De Marco, M. and Miceli, S. and Maio, R. and Perticone, M. and Sciacqua, A.	https://dx.doi.org/10.1093/eurheartjsupp/suac121.028	Excluded	Non-relevant at title/ abstract screening
Evaluation of subclinical myocardial damage in patients with different glucose tolerance	European Journal of Clinical Investigation	2021			Armentaro, G. and Miceli, S. and Cassano, V. and Perticone, M. and Spinali, M. and Maio, R. and Fiorentino, V. and Succurro, E. and Andreozzi, F. and Sciacqua, A.	https://dx.doi.org/10.1111/eci.13567	Excluded	Non-relevant at title/ abstract screening
Extrahepatic complications of nonalcoholic fatty liver disease	Hepatology		59	3	Armstrong, M. J. and Adams, L. A. and Canbay, A. and Syn, W. K.	https://dx.doi.org/10.1002/hep.26717	Excluded	Non-relevant at title/ abstract screening
High prevalence of advanced NAFLD in type 2 diabetic patients with unremarkable liver enzymes and effect of liraglutide on NAFLD: Metaanalysis of the LEAD Program	Diabetologia	2010			Armstrong, M. J. and Falahati, A. and Elbrond, B. and Schmidt, W. E. and Gough, S. and Newsome, P. N.	https://dx.doi.org/10.1007/s00125-010-1872-z	Excluded	Non-relevant at title/ abstract screening
Could changes in adiponectin drive the effect of statins on the risk of new-onset diabetes? The case of pitavastatin	Atherosclerosis Supplements	2015	16		Arnaboldi, L. and Corsini, A.	https://dx.doi.org/10.1016/S1567-5688(14)70002-9	Excluded	Non-relevant at title/ abstract screening
Amerindians show no association of PPAR-P2 gene Ala12 allele and obesity: an "unthrifty" variant population genetics	Molecular Biology Reports	2013	40	2	Arnaiz-Villena, A. and Fern and ez-Honrado, M. and Areces, C. and Enriquez-de-Salamanca, M. and Abd-El-Fatah-Khalil, S. and Coca, C. and Arribas, I. and Algora, M. and Rey, D.		Excluded	Non-relevant at title/ abstract screening
Screening of potential adipokines identifies S100A4 as a marker of pernicious adipose tissue and insulin resistance	International Journal of Obesity	2018	42	12	Arner, P. and Petrus, P. and Esteve, D. and Boulomie, A. and Naslund, E. and Thorell, A. and Gao, H. and Dahlman, I. and Ryden, M.	10.1038/s41366-018-0018-0	Excluded	Non-relevant at title/ abstract screening
The epigenetic signature of systemic insulin resistance in obese women	Diabetologia	2016	59	11	Arner, P. and Sahlqvist, A. S. and Sinha, I. and Xu, H. and Yao, X. and Waterworth, D. and Rajpal, D. and Loomis, A. K. and Freudenberg, J. M. and Johnson, T. and Thorell, A. and Naslund, E. and Ryden, M. and Dahlman, I.	10.1007/s00125-016-4074-5	Excluded	Non-relevant at title/ abstract screening
Real-world use and modeled impact of glucose-lowering therapies evaluated in recent cardiovascular outcomes trials: An NCDR R Research to Practice project	European Journal of Preventive Cardiology	2017	24	15	Arnold, S. V. and Inzucchi, S. E. and Tang, F. and McGuire, D. K. and Mehta, S. N. and Maddox, T. M. and Goyal, A. and Sperling, L. S. and Einhorn, D. and Wong, N. D. and Khunti, K. and Lam, C. S. and Kosiborod, M.	https://dx.doi.org/10.1177/2047487317729252	Excluded	Non-relevant at title/ abstract screening
Real-world opportunity of empagliflozin to improve blood pressure control in African American patients with type 2 diabetes: A National Cardiovascular Data Registry "research-to-practice" project from the diabetes collaborative registry	Diabetes, Obesity & Metabolism	2019	21	2	Arnold, S. V. and Seman, L. and Tang, F. and Peri-Okonny, P. A. and Ferdin and , K. C. and Mehta, S. N. and Goyal, A. and Sperling, L. S. and Kosiborod, M.	https://dx.doi.org/10.1111/dom.13510	Excluded	Non-relevant at title/ abstract screening
Clinical and Metabolic Characterization of Adults With Type 2 Diabetes by Age in the Glycemia Reduction Approaches in Diabetes: A Comparative Effectiveness Study (GRADE) Cohort	Diabetes Care		45	7	Aroda, V. R. and Krause-Steinrauf, H. and Kazemi, E. J. and Buse, J. B. and Gulanski, B. I. and Florez, H. J. and Ahmann, A. J. and Lovel and , A. and Kuhn, A. and Lonier, J. Y. and Wexler, D. J.	https://dx.doi.org/10.2337/dc21-2659	Excluded	Non-relevant at title/ abstract screening
Establishing an electronic health record-supported approach for outreach to and recruitment of persons at high risk of type 2 diabetes in clinical trials: The vitamin D and type 2 diabetes (D2d) study experience	Clinical Trials	2019	16	3	Aroda, V. R. and Sheehan, P. R. and Vickery, E. M. and Staten, M. A. and LeBlanc, E. S. and Phillips, L. S. and Brodsky, I. G. and Chadha, C. and Chatterjee, R. and Ouellette, M. G. and Desouza, C. and Pittas, A. G.	https://dx.doi.org/10.1177/1740774519839062	Excluded	Non-relevant at title/ abstract screening
Apolipoprotein C-III and its defined lipoprotein subspecies in relation to incident diabetes: the Multi-Ethnic Study of Atherosclerosis	Diabetologia	2019	62	6	Aroner, S. A. and Furtado, J. D. and Sacks, F. M. and Tsai, M. Y. and Mukamal, K. J. and McClell and , R. L. and Jensen, M. K.		Excluded	Non-relevant at title/ abstract screening
Sarcoidosis masquerading as atypical hepatic fibrosis in Takotsubo cardiomyopathy	American Journal of Gastroenterology	2016			Arora, S. and Butler, B. and Venkata, K. and Hasanin, M. and Wool, K. J.	https://dx.doi.org/10.1038/ajg.2016.398	Excluded	Non-relevant at title/ abstract screening
The association between daily napping and markers of inflammation and immunity in older chinese adults	Sleep	2013			Arora, T. and Jiang, C. and Taheri, S. and Cheng, K. and Lam, T. and Thomas, G.		Excluded	Non-relevant at title/ abstract screening
Relationship Between Insulin Secretion and Insulin Sensitivity and Its Role in Development of Type 2 Diabetes: Beyond the Disposition Index	Diabetes	2022	71	1	Arreola, E. V. and Hanson, R. L. and Bogardus, C. and Knowler, W. C.	https://dx.doi.org/10.2337/db21-0416	Excluded	Non-relevant at title/ abstract screening
Hypothermia for neuroprotection in adults after cardiac arrest	Cochrane Database of Systematic Reviews	2023		5	Arrich, J. and Schütz, N. and Oppenauer, J. and Vendt, J. and Holzer, M. and Havel, C. and Herkner, H.	10.1002/14651858.CD004128.pub5	Excluded	Non-relevant at title/ abstract screening
Incident hypertension and associated factors in a hispanic group with rheumatoid arthritis	Arthritis and Rheumatology	2016			Arroyo-Avila, M. and Fred-Jimenez, R. and Perez-Rios, N. and Mayor, A. M. and Rodriguez-Perez, N. and Rios, G. and Vila, L. M.	https://dx.doi.org/10.1002/art.39977	Excluded	Non-relevant at title/ abstract screening
Adiponectin and racial disparity in treatment failure rates in the today trial	Diabetes	2016			Arslanian, S. A. and El Ghormli, L. and Bacha, F. and Caprio, S. and Gol and , R. S. and Haymond, M. W. and Levitsky, L. and Nadeau, K. J. and White, N. H. and Willi, S. M.	https://dx.doi.org/10.2337/db16-1-381	Excluded	Non-relevant at title/ abstract screening
Comparative effectiveness of bariatric surgery vs. nonsurgical treatment of type 2 diabetes among severely obese adults	Obesity Research & Clinical Practice	2013	7	4	Arterburn, D. and Bogart, A. and Coleman, K. J. and Haneuse, S. and Selby, J. V. and Sherwood, N. E. and Sidney, S. and Theis, M. K. and Campos, G. M. and McCulloch, D. and O'Connor, P. J.	10.1016/j.orcp.2012.08.196	Excluded	Non-relevant at title/ abstract screening
Early improvement predicts reduced risk of incident diabetes and improved cardiovascular risk in prediabetic Asian Indian men participating in a 2-year lifestyle intervention program	Diabetes Care	2014	37	11	Arun, N and itha and Jagannathan, Ram and Chamukuttan, Snehalatha and Sundaram, Selvam and Susairaj, Priscilla and Shetty, A. S. and Raghavan, Arun and Godsl and , I. F. and Johnston, D. G. and Ambady, Ramach and ran		Excluded	Non-relevant at title/ abstract screening
A pragmatic and scalable strategy using mobile technology to promote sustained lifestyle changes to prevent type 2 diabetes in India and the UK: a randomised controlled trial	Diabetologia	2020	63	3	Arun, N and itha and Thomson, H. and Priscilla, Susairaj and Srivanichakorn, W. and Oliver, N. and Godsl and , I. F. and Azeem, Majeed and Darzi, A. and Krishnamoorthy, Satheesh and Simon, M. and Arun, Raghavan and Ramach and ran, Vinitha and Chamukuttan, Snehalatha and Westgate, K. and Brage, S. and Sharp, S. J. and Wareham, N. J. and Johnston, D. G. and Ambady, Ramach and ran		Excluded	Non-relevant at title/ abstract screening
Early metabolic and weight loss outcomes after bariatric surgery in a multi-ethnic Asian cohort	Obesity Surgery	2013			Arunachalam, V. S.	https://dx.doi.org/10.1007/s11695-013-0929-8	Excluded	Non-relevant at title/ abstract screening
Diabetes and cognitive systems in older black and white persons	Alzheimer Disease & Associated Disorders	2010	24	1	Arvanitakis, Z. and Bennett, D. A. and Wilson, R. S. and Barnes, L. L.	https://dx.doi.org/10.1097/WAD.0b013e3181a6bed5	Excluded	Wrong study design
Thiazolidinediones, alpha-glucosidase inhibitors, meglitinides, sulfonylureas, and hepatocellular carcinoma risk: A meta-analysis	Metabolism: Clinical and Experimental	2021	120		Arvind, A. and Memel, Z. N. and Philpotts, L. L. and Zheng, H. and Corey, K. E. and Simon, T. G.	https://dx.doi.org/10.1016/j.metabol.2021.154780	Excluded	Non-relevant at title/ abstract screening
Incidence of hepatocellular carcinoma is decreased in thiazolidinedione users and increased in alphaglucosidase inhibitor users: A systematic review and meta-analysis	Hepatology	2020			Arvind, A. and Memel, Z. N. and Zheng, H. and Corey, K. E. and Simon, T. G.	https://dx.doi.org/10.1002/hep.31579	Excluded	Non-relevant at title/ abstract screening
Unique metabolic profiles characterize adults with nonalcoholic fatty liver disease and cardiovascular disease	Hepatology	2020			Arvind, A. and Osganian, S. and Morningstar, J. and Henson, J. and Costentin, C. L. and Zheng, H. and Masia, R. and Simon, T. G. and Gerszten, R. and Corey, K. E.	https://dx.doi.org/10.1002/hep.31579	Excluded	Non-relevant at title/ abstract screening
Linkage of high-density lipoprotein-cholesterol concentrations to a locus on chromosome 9p in Mexican Americans	Nature Genetics	2002	30	1	Arya, R. and Duggirala, R. and Almasy, L. and Rainwater, D. L. and Mahaney, M. C. and Cole, S. and Dyer, T. D. and Williams, K. and Leach, R. J. and Hixson, J. E. and MacCluer, J. W. and O'Connell, P. and Stern, M. P. and Blangero, J.	10.1038/ng810	Excluded	Non-relevant at title/ abstract screening
Prevalence of Type 2 Diabetes Mellitus Among Urban Bihari Communities in Dhaka, Bangladesh: A Cross-sectional Study in a Minor Ethnic Group	Cureus	2018	10	1	Asaduzzaman, M. and Chowdhury, S. and Shahed, J. H. and Kafi, M. A. H. and Uzzaman, M. N. and Flowra, M. T. and Ahmed, Msam	10.7759/cureus.2116	Excluded	Non-relevant at title/ abstract screening
Perceptions and factors influencing eating behaviours and physical function in community-dwelling ethnically diverse older adults: A longitudinal qualitative study	Nutrients	2019	11	6	Asamane, E. A. and Greig, C. A. and Aunger, J. A. and Thompson, J. L.	https://dx.doi.org/10.3390/nu11061224	Excluded	Non-relevant at title/ abstract screening
Bidirectional longitudinal study of type 2 diabetes and depression symptoms in black and white church going adults	Journal of Diabetes and Metabolic Disorders	2015	14	1	Asamsama, O. H. and Lee, J. W. and Morton, K. R. and Tonstad, S.	https://dx.doi.org/10.1186/s40200-015-0150	Excluded	Non-relevant at title/ abstract screening
\Safety/tolerability, efficacy and pharmacokinetics of 600-μg cotadutide in Japanese type 2 diabetes patients with a body mass index of 25 kg/m<SUP>2</SUP> or higher: A phase I, randomized, double-blind, placebo-controlled study	Diabetes Obesity & Metabolism	2023	25	8	Asano, M. and Sekikawa, A. and Sugeno, M. and Matsuoka, O. and Robertson, D. and Hansen, L.	10.1111/dom.15107	Excluded	Non-relevant at title/ abstract screening
Association of abdominal adiposity with diabetes and cardiovascular disease in Latin America	Journal of Clinical Hypertension	2009	11	12	Aschner, P. and Ruiz, A. and Balkau, B. and Massien, C. and Haffner, S. M.	https://dx.doi.org/10.1111/j.1559-4572.2008.00051.x	Excluded	Non-relevant at title/ abstract screening
External validation of the American prediction model for incident type 2 diabetes in the Iranian population	BMC Medical Research Methodology	2023	23	1	Asgari, S. and Khalili, D. and Azizi, F. and Hadaegh, F.	https://dx.doi.org/10.1186/s12874-023-01891-y	Excluded	Non-relevant at title/ abstract screening
The impact of obesity on different glucose tolerance status with incident cardiovascular disease and mortality events over 15 years of follow-up: a pooled cohort analysis	Diabetology and Metabolic Syndrome	2024	16		Asgari, S. and Molavizadeh, D. and soltani, K. and Khalili, D. and Azizi, F. and Hadaegh, F.	https://dx.doi.org/10.1186/s13098-023-01253-0	Excluded	Non-relevant at title/ abstract screening
Diabetes care and its predictors among persons experiencing homelessness compared with domiciled adults with diabetes in New York City; An observational study	eClinicalMedicine	2022	48		Asgary, R. and Beideck, E. and Naderi, R.	https://dx.doi.org/10.1016/j.eclinm.2022.101418	Excluded	Non-relevant at title/ abstract screening
Association of CDKAL1 gene polymorphism (rs10946398) with gestational diabetes mellitus in Pakistani population	Molecular Biology Reports	2023	50	1	Asghar, A. and Firasat, S. and Afshan, K. and Naz, S.	10.1007/s11033-022-08011-x	Excluded	Non-relevant at title/ abstract screening
Association of CDKAL1 gene polymorphism (rs10946398) with gestational diabetes mellitus in Pakistani population	Molecular Biology Reports	2023	50		Asghar, A. and Firasat, S. and Afshan, K. and Naz, S.	https://dx.doi.org/10.1007/s11033-022-08011-x	Excluded	Non-relevant at title/ abstract screening
Incidence of diabetes in Asian-Indian subjects: A five year follow-up study from Bangladesh	Primary Care Diabetes	2011	5	2	Asghar, S. and Azad Khan, A. K. and Ali, S. M. and Sayeed, M. A. and Bhowmik, B. and Diep, M. L. and Shi, Z. and Hussain, A.	10.1016/j.pcd.2011.01.002	Excluded	Non-relevant at title/ abstract screening
F2-isoprostanes: What is the role with urinary incontinence in women with type 2 diabetes?	Female Pelvic Medicine and Reconstructive Surgery	2012			Ashby, M. and Van Den Eeden, S. K. and Creasman, J. and Ferrara, A. and Thom, D. H. and Kanaya, A. and Doshi, A. and Brown, J. S.	https://dx.doi.org/10.1097/SPV.0b013e31826abf55	Excluded	Non-relevant at title/ abstract screening
Long-term sustained effects of the Look AHEAD lifestyle intervention on body composition among adults with type 2 diabetes	Obesity.	2024			Ashby-Thompson, M. and Heshka, S. and Anderson, A. and Pownall, H. and Laferrere, B. and Balasubramanyam, A. and Heymsfield, S. B. and Wadden, T. A. and Gallagher, D.	https://dx.doi.org/10.1002/oby.24025	Excluded	Non-relevant at title/ abstract screening
A Polygenic Score for Type 2 Diabetes Improves Risk Stratification Beyond Current Clinical Screening Factors in an Ancestrally Diverse Sample	Frontiers in Genetics	2022	13		Ashenhurst, J. R. and Sazonova, O. V. and Svrchek, O. and Detweiler, S. and Kita, R. and Babalola, L. and McIntyre, M. and Aslibekyan, S. and Fontanillas, P. and Shringarpure, S. and Pollard, J. D. and Koelsch, B. L. and Auton, A. and Babalola, E. and Bell, R. K. and Bielenberg, J. and Bryc, K. and Bullis, E. and Coker, D. and Partida, G. C. and Dhamija, D. and Das, S. and Elson, S. L. and Erikss…	https://dx.doi.org/10.3389/fgene.2022.871260	Excluded	Non-relevant at title/ abstract screening
Exploring the association between diabetes and breast cancer morbidity: considerations for quality care improvements among Latinas	International Journal for Quality in Health Care	2020	32	2	Ashing, K. T. and Lai, L. and Meyers, E. and Serrano, M. and George, M.	https://dx.doi.org/10.1093/intqhc/mzz130	Excluded	Non-relevant at title/ abstract screening
High Prevalence of Diabetes Among Hospitalized COVID-19 Minority Patients: Data from a Single Tertiary Hospital	Journal of racial and ethnic health disparities.	2023	27		Ashktorab, H. and Oskrochi, G. and Challa, S. R. and Chirumamilla, L. G. and Ahangarzadeh, F. and Jones-Wonni, B. and Shayegh, N. and Rashid, M. and Naqvi, Z. and Ekpe, E. and Sabyasachi, S. and Zenabe, A. and Brim, H.	https://dx.doi.org/10.1007/s40615-023-01714-2	Excluded	Non-relevant at title/ abstract screening
Non-alcohol fatty liver disease in Asia: Prevention and planning	World Journal of Hepatology	2015	7	13	Ashtari, S. and Pourhoseingholi, M. A. and Zali, M. R.	10.4254/wjh.v7.i13.1788	Excluded	Non-relevant at title/ abstract screening
Waist-to-height ratio is a better screening tool than waist circumference or bmi for adult cardiometabolic risk factors: Systematic review and meta-analysis: "keep your waist circumference to less than half your height"	Obesity Facts	2012			Ashwell, M. and Gibson, S.	https://dx.doi.org/10.1159/000188329	Excluded	Non-relevant at title/ abstract screening
Waist-to-height ratio is a better screening tool than waist circumference and BMI for adult cardiometabolic risk factors: systematic review and meta-analysis	Obesity Reviews	2012	13	3	Ashwell, M. and Gunn, P. and Gibson, S.	https://dx.doi.org/10.1111/j.1467-789X.2011.00952.x	Excluded	Non-relevant at title/ abstract screening
A glance at the therapeutic potential of irisin against diseases involving inflammation, oxidative stress, and apoptosis: An introductory review	Pharmacological Research	2018	129		Askari, H. and Rajani, S. F. and Poorebrahim, M. and Haghi-Aminjan, H. and Raeis-Abdollahi, E. and Abdollahi, M.	10.1016/j.phrs.2018.01.012	Excluded	Non-relevant at title/ abstract screening
Ataluren and similar compounds (specific therapies for premature termination codon class I mutations) for cystic fibrosis	Cochrane Database of Systematic Reviews	2023		3	Aslam, A. A. and Sinha, I. P. and Southern, K. W.	10.1002/14651858.CD012040.pub3	Excluded	Non-relevant at title/ abstract screening
Increased Plasma Branched Short-Chain Fatty Acids and Improved Glucose Homeostasis: The Microbiome and Insulin Longitudinal Evaluation Study (MILES)	Diabetes	2024	73	3	Aslamy, A. and Wood, A. C. and Jensen, E. T. and Bertoni, A. G. and Sheridan, P. A. and Wong, K. E. and Ramesh, G. and Rotter, J. I. and Chen, Y. I. and Goodarzi, M. O.	https://dx.doi.org/10.2337/db23-0401	Excluded	Non-relevant at title/ abstract screening
Ultrafiltration and blood pressure optimization in pregnant hemodialysis patient: A multi-specialist approach	Hemodialysis International	2020			Asmaro, R. and Toth-Manikowski, S.	https://dx.doi.org/10.1111/hdi.12814	Excluded	Non-relevant at title/ abstract screening
Inflammation as a potential link between nonalcoholic fatty liver disease and insulin resistance	Journal of Endocrinology	2013	218	3	Asrih, M. and Jornayvaz, F. R.	10.1530/JOE-13-0201	Excluded	Non-relevant at title/ abstract screening
Metabolic syndrome and nonalcoholic fatty liver disease: Is insulin resistance the link?	Molecular and Cellular Endocrinology	2015	418		Asrih, M. and Jornayvaz, F. R.	10.1016/j.mce.2015.02.018	Excluded	Non-relevant at title/ abstract screening
Socioeconomic Status and Glycemic Control in Type 2 Diabetes; Race by Gender Differences	Healthcare	2017	5	4	Assari, S. and Lankarani, M. M. and Piette, J. D. and Aikens, J. E.	10.3390/healthcare5040083	Excluded	Non-relevant at title/ abstract screening
Type 2 Diabetes Mellitus and Impaired Renal Function Are Associated with Brain Alterations and Poststroke Cognitive Decline	Stroke	2017	48	9	Assayag, E. B. and Eldor, R. and Korczyn, A. D. and Kliper, E. and Shenhar-Tsarfaty, S. and Tene, O. and Molad, J. and Shapira, I. and Berliner, S. and Volfson, V. and Shopin, L. and Strauss, Y. and Hallevi, H. and Bornstein, N. M. and Auriel, E.	10.1161/STROKEAHA.117.017709	Excluded	Non-relevant at title/ abstract screening
The TCF7L2 rs7903146 (C/T) polymorphism is associated with risk to type 2 diabetes mellitus in Southern-Brazil	Arquivos Brasileiros de Endocrinologia e Metabologia	2014	58	9	Assmann, T. S. and Duarte, G. C. and Rheinheimer, J. and Cruz, L. A. and Canani, L. H. and Crispim, D.	https://dx.doi.org/10.1590/0004-2730000003510	Excluded	Non-relevant at title/ abstract screening
Is neighborhood green space associated with a lower risk of type 2 diabetes evidence from 267,072 australians	Diabetes Care	2014	37	1	Astell-Burt, T. and Feng, X. and Kolt, G. S.	10.2337/dc13-1325	Excluded	Non-relevant at title/ abstract screening
Determinants of Length of Stay, Recurrence, and Readmission in Diabetic-Ketoacidosis	Journal of Hospital Medicine	2023	18		Ata, F. and Ahmad Khan, A. and Khamees, I. and Kartha, A. and Yousaf, Z. and Iqbal, P. and Mohammed, B. and Marzouk, S. and Aboshdid, R. and Barjas, H. and Khaled, M. and Bashir, M.	https://dx.doi.org/10.1002/jhm.13090	Excluded	Non-relevant at title/ abstract screening
Cardiometabolic risk estimation using exposome data and machine learning	International Journal of Medical Informatics	2023	179		Atehortua, A. and Gkontra, P. and Camacho, M. and Diaz, O. and Bulgheroni, M. and Simonetti, V. and Chadeau-Hyam, M. and Felix, J. F. and Sebert, S. and Lekadir, K.	https://dx.doi.org/10.1016/j.ijmedinf.2023.105209	Excluded	Non-relevant at title/ abstract screening
Effects of a low carbohydrate intervention with nutritional ketosis on liver markers: A real-world experience	Hepatology	2021			Athinarayanan, S. and McKenzie, A. L. and Adams, R. N. and VanTieghem, M. and Roberts, C. G. P. and Phinney, S. D.	https://dx.doi.org/10.1002/hep.32187	Excluded	Non-relevant at title/ abstract screening
EFFECTS OF A LOW-ENERGY MEAL REPLACEMENT PROGRAMME ON REVERSE CARDIAC REMODELLING IN ASYMPTOMATIC PEOPLE WITH TYPE 2 DIABETES: a COMPARISON BETWEEN SOUTH ASIANS AND WHITE EUROPEANS	Heart (British Cardiac Society)	2022	108		Athithan, L. and Redman, E. and Gulsin, G. S. and Argyridou, S. and Henson, J. and Yeo, J. and Parke, K. and Yates, T. and Khunti, K. and Davies, M. J. and et al.	10.1136/heartjnl-2022-BCS.156	Excluded	Non-relevant at title/ abstract screening
Lipid-lowering agents and new onset diabetes mellitus	Expert Opinion on Pharmacotherapy	2010	11	12	Athyros, V. G. and Tziomalos, K. and Karagiannis, A. and Mikhailidis, D. P.	https://dx.doi.org/10.1517/14656566.2010.489553	Excluded	Non-relevant at title/ abstract screening
A comparison of indices of glucose metabolism in five black populations: data from modeling the epidemiologic transition study (METS)	BMC Public Health	2015	15		Atiase, Y. and Farni, K. and Plange-Rhule, J. and Luke, A. and Bovet, P. and Forrester, T. G. and Lambert, V. and Levitt, N. S. and Kliethermes, S. and Cao, G. and Durazo-Arvizu, R. A. and Cooper, R. S. and Dugas, L. R.	https://dx.doi.org/10.1186/s12889-015-2233-0	Excluded	Non-relevant at title/ abstract screening
Preexisting Comorbidities Predicting COVID-19 and Mortality in the UK Biobank Community Cohort	Journals of Gerontology Series A-Biological Sciences & Medical Sciences	2020	75	11	Atkins, J. L. and Masoli, J. A. H. and Delgado, J. and Pilling, L. C. and Kuo, C. L. and Kuchel, G. A. and Melzer, D.	https://dx.doi.org/10.1093/gerona/glaa183	Excluded	Non-relevant at title/ abstract screening
An evaluation of Diabetes Virtual Clinic (DVC): A collaborative and integrated service to improve diabetes care in Lambeth	Diabetic Medicine	2012			Atkinson, R. R. and Chamley, M. and Karuyawasam, D. and Forbes, A.	https://dx.doi.org/10.1111/j.1464-5491.2011.03555_2.x	Excluded	Non-relevant at title/ abstract screening
Integrating diabetic retinopathy screening within diabetes education services in Australia's diabetes and indigenous primary care clinics	Internal Medicine Journal	2019	49	6	Atkinson-Briggs, S. and Jenkins, A. and Keech, A. and Ryan, C. and Brazionis, L.	10.1111/imj.14309	Excluded	Non-relevant at title/ abstract screening
The medication metronome: A health it system to improve medication management and laboratory monitoring for chronic diseases	Journal of General Internal Medicine	2014			Atlas, S. J. and Jernigan, M. and Ashburner, J. M. and Chang, J. and Borowsky, L. H. and Chang, Y. and Grant, R. W.		Excluded	Non-relevant at title/ abstract screening
Identifying NAFLD at the source: A novel approach to capturing non-alcoholic fatty liver disease in a diabetes practice	Journal of Hepatology	2019			Atluri, S. and Chen, C. and Ma, M. and Pang, D. and Kushner, T. and Weisberg, I. and Asgharpour, A. and Dinani, A.	https://dx.doi.org/10.1016/S0168-8278%2809%2900831-9	Excluded	Non-relevant at title/ abstract screening
Cardiovascular and demographic characteristics in whole blood and plasma donors: results from the Donor InSight study	Transfusion	2011	51	2	Atsma, F. and Veldhuizen, I. and de Vegt, F. and Doggen, C. and de Kort, W.	https://dx.doi.org/10.1111/j.1537-2995.2010.02867.x	Excluded	Non-relevant at title/ abstract screening
Diabetic nephropathy	Advanced Studies in Medicine	2005	5	4	Atta, M. G.		Excluded	Non-relevant at title/ abstract screening
The natural course of microalbuminuria among African Americans with type 2 diabetes: a 3-year study	American Journal of Medicine	2009	122	1	Atta, M. G. and Baptiste-Roberts, K. and Brancati, F. L. and Gary, T. L.	https://dx.doi.org/10.1016/j.amjmed.2008.07.023	Excluded	Non-relevant at title/ abstract screening
Culturally appropriate health education for people in ethnic minority groups with type 2 diabetes mellitus	Cochrane Database of Systematic Reviews	2014	9		Attridge, M. and Creamer, J. and Ramsden, M. and Cannings-John, R. and Hawthorne, K.	https://dx.doi.org/10.1002/14651858.CD006424.pub3	Excluded	Non-relevant at title/ abstract screening
Evaluating the role of non-alcoholic fatty liver disease in cardiovascular diseases and type 2 diabetes: a Mendelian randomization study in Europeans and East Asians	International Journal of Epidemiology	2023	52	3	Au Yeung, S. L. and Borges, M. C. and Wong, T. H. T. and Lawlor, D. A. and Schooling, C. M.	https://dx.doi.org/10.1093/ije/dyac212	Excluded	Non-relevant at title/ abstract screening
Impact of glycemic traits, type 2 diabetes and metformin use on breast and prostate cancer risk: a Mendelian randomization study	BMJ Open Diabetes Research & Care	2019	7	1	Au Yeung, S. L. and Schooling, C. M.	https://dx.doi.org/10.1136/bmjdrc-2019-000872	Excluded	Non-relevant at title/ abstract screening
Association of insulin resistance with distance to wealthy areas: the multi-ethnic study of atherosclerosis	American Journal of Epidemiology	2007	165	4	Auchincloss, A. H. and Diez Roux, A. V. and Brown, D. G. and O'Meara, E. S. and Raghunathan, T. E.		Excluded	Non-relevant at title/ abstract screening
Neighborhood resources for physical activity and healthy foods and incidence of type 2 diabetes mellitus: The multi-ethnic study of atherosclerosis	Archives of Internal Medicine		169	18	Auchincloss, A. H. and Diez Roux, A. V. and Mujahid, M. S. and Shen, M. and Bertoni, A. G. and Carnethon, M. R.	https://dx.doi.org/10.1001/archinternmed.2009.302	Excluded	Non-relevant at title/ abstract screening
The association between body mass index and depression in a UK population attending a diabetes screening programme	Diabetic Medicine	2011			Aujla, N. and Davies, M. J. and Skinner, T. C. and Gray, L. J. and Srinivasan, B. and Webb, D. and Khunti, K.	https://dx.doi.org/10.1111/j.1464-5491.2011.03233_2.x	Excluded	Non-relevant at title/ abstract screening
The association between anxiety and measures of glycaemia in a population-based diabetes screening programme	Diabetic Medicine	2011	28	7	Aujla, N. and Davies, M. J. and Skinner, T. C. and Gray, L. J. and Webb, D. R. and Srinivasan, B. and Khunti, K.	https://dx.doi.org/10.1111/j.1464-5491.2011.03245.x	Excluded	Non-relevant at title/ abstract screening
Identifying people with type 2 diabetes and those at risk: lessons from the measure your waist (MY-WAIST) mixed-methods study in UK primary care	Primary care diabetes	2013	7	4	Aujla, N. and Stone, M. A. and Taub, N. and Davies, M. J. and Khunti, K.	https://dx.doi.org/10.1016/j.pcd.2013.08.002	Excluded	Non-relevant at title/ abstract screening
Whole grain and refined grain consumption and the risk of type 2 diabetes: a systematic review and dose-response meta-analysis of cohort studies	European Journal of Epidemiology	2013	28	11	Aune, D. and Norat, T. and Romundstad, P. and Vatten, L. J.	10.1007/s10654-013-9852-5	Excluded	Non-relevant at title/ abstract screening
Risk of developing diabetes and cardiovascular disease in metabolically unhealthy normal-weight and metabolically healthy obese individuals	Journal of Clinical Endocrinology & Metabolism	2014	99	2	Aung, K. and Lorenzo, C. and Hinojosa, M. A. and Haffner, S. M.	https://dx.doi.org/10.1210/jc.2013-2832	Excluded	Non-relevant at title/ abstract screening
First analysis of prevalence and risk factors in South Asians migrated to the UK and Qatar compared with UK Caucasians: the Bio-Repository of DNA in Stroke study (BRAINS)	Neurology Genetics	2020			Aurelius, T. and Kumar, D. and Han, T. S. and Sharma, S. and Al Hail, H. and Khan, F. and Sharma, P.	https://dx.doi.org/10.1212/NXG.0000000000000421	Excluded	Non-relevant at title/ abstract screening
Dose-dependent Effects of Positive Airway Pressure Therapy on Daytime Sleepiness and Blood Pressure in Type 2 Diabetes and Obstructive Sleep Apnea	American Journal of Respiratory and Critical Care Medicine. Conference: American Thoracic Society International Conference, ATS	2023	207	1	Aurora, R. and Gaynanova, I. and Maywald, D. and Rogovchenko, V. and Punjabi, N. M.	https://dx.doi.org/10.1164/ajrccm-conference.2023.D30	Excluded	Non-relevant at title/ abstract screening
Subjective sleepiness and prevalent hypertension in adults with type 2 diabetes mellitus and obstructive sleep apnea	Sleep	2019			Aurora, R. N. and Punjabi, N. M.	https://dx.doi.org/10.1093/sleep/zsz067.487	Excluded	Non-relevant at title/ abstract screening
A controlled evaluation of staging dietary patterns to reduce the risk of diabetes in African-American women	Diabetes Care	2002	25	5	Ausl and er, W. and Haire-Joshu, D. and Houston, C. and Rhee, C. and Williams, J. H. and Ausl and er, Wendy and Haire-Joshu, Debra and Houston, Cheryl and Rhee, Chaie-Won and Williams, James Herbert	10.2337/diacare.25.5.809	Excluded	Non-relevant at title/ abstract screening
Community organization to reduce the risk of non-insulin-dependent diabetes among low-income African-American women	Ethnicity & disease	1992	2	2	Ausl and er, W. F. and Haire-Joshu, D. and Houston, C. A. and Fisher Jr, E. B.		Excluded	Non-relevant at title/ abstract screening
Impact on Neonatal Outcomes with Late Preterm and Early Term Delivery in Women with Diabetes	American Journal of Perinatology	2024	41	2	Austin, B. A. and McFarling, K. M. and Likins, B. and Chapman, A. and Cuff, R. D. and Head, B. and Finneran, M. M.	https://dx.doi.org/10.1055/s-0043-1774311	Excluded	Non-relevant at title/ abstract screening
597 Impact on neonatal outcomes with late preterm and early term delivery in women with diabetes	American Journal of Obstetrics and Gynecology	2021			Austin, B. and McFarling, K. M. and Likins, B. and Cohn, E. and Chapman, A. and Cuff, R. and Head, B. and Finneran, M. M.	https://dx.doi.org/10.1016/j.ajog.2020.12.618	Excluded	Non-relevant at title/ abstract screening
Genetic epidemiology of dyslipidaemia and atherosclerosis	Annals of Medicine	1996	28	5	Austin, M. A.	10.3109/07853899608999108	Excluded	Non-relevant at title/ abstract screening
Heritability of Multivariate Factors of the Metabolic Syndrome in Nondiabetic Japanese Americans	Diabetes		53	4	Austin, M. A. and Edwards, K. L. and McNeely, M. J. and Ch and ler, W. L. and Leonetti, D. L. and Talmud, P. J. and Humphries, S. E. and Fujimoto, W. Y.	https://dx.doi.org/10.2337/diabetes.53.4.1166	Excluded	Non-relevant at title/ abstract screening
Genotype-by-sex interaction in the aetiology of type 2 diabetes mellitus: support for sex-specific quantitative trait loci in Hypertension Genetic Epidemiology Network participants	Diabetologia	2006	49	10	Avery, C. L. and Freedman, B. I. and Kraja, A. T. and Borecki, I. B. and Miller, M. B. and Pankow, J. S. and Arnett, D. and Lewis, C. E. and Myers, R. H. and Hunt, S. C. and North, K. E.		Excluded	Non-relevant at title/ abstract screening
Effect of Broccoli Sprout Extract in Patients with Type 2 Diabetes and Chronic Kidney Disease (Initiate) -Design and Baseline Data	Nephrology Dialysis Transplantation	2023	38		Avesani, C. M. and Swartling, O. and Svensson, M. E. and Heimburger, O. and Lundberg, S. and Guron, G. and Jonsson, P. A. and Segelmark, M. and Evans, M. and Stenvinkel, P.	https://dx.doi.org/10.1093/ndt/gfad063c_4484	Excluded	Non-relevant at title/ abstract screening
The Impact of Meat Intake on Bladder Cancer Incidence: Is It Really a Relevant Risk?	Cancers	2022	14	19	Aveta, A. and Cacciapuoti, C. and Barone, B. and Di Zazzo, E. and Del Giudice, F. and Maggi, M. and Ferro, M. and Terracciano, D. and Busetto, G. M. and Lucarelli, G. and Tataru, O. S. and Montanari, E. and Mirto, B. F. and Falcone, A. and Giampaglia, G. and Sicignano, E. and Capone, F. and Villano, G. and Angellotto, P. and Manfredi, C. and Napolitano, L. and Imbimbo, C. and P and olfo, S. D. an…	10.3390/cancers14194775	Excluded	Non-relevant at title/ abstract screening
Anthropometric features and cardiovascular risk in young Latin Americans with type 2 diabetes mellitus	Journal of Diabetes & its Complications	2006	20	2	Aviles-Santa, L. and Salinas, K. and Adams-Huet, B. and Raskin, P.		Excluded	Non-relevant at title/ abstract screening
Insulin therapy, glycemic control, and cardiovascular risk factors in young Latin Americans with type 2 diabetes mellitus	Journal of Investigative Medicine	2006	54	1	Aviles-Santa, L. and Salinas, K. and Adams-Huet, B. and Raskin, P.	https://dx.doi.org/10.2310/6650.2005.05012	Excluded	Non-relevant at title/ abstract screening
From sea to shining sea and the great plains to patagonia: A review on current knowledge of diabetes mellitus in hispanics/Latinos in the US and Latin America	Frontiers in Endocrinology	2017	8		Aviles-Santa, M. L. and Colon-Ramos, U. and Lindberg, N. M. and Mattei, J. and Pasquel, F. J. and Perez, C. M.	https://dx.doi.org/10.3389/fendo.2017.00298	Excluded	Non-relevant at title/ abstract screening
Detecting prediabetes among Hispanics/Latinos from diverse heritage groups: Does the test matter? Findings from the Hispanic Community Health Study/Study of Latinos	Preventive Medicine	2017	95		Aviles-Santa, M. L. and Perez, C. M. and Schneiderman, N. and Savage, P. J. and Kaplan, R. C. and Teng, Y. and Suarez, E. L. and Cai, J. and Giachello, A. L. and Talavera, G. A. and Cowie, C. C.	https://dx.doi.org/10.1016/j.ypmed.2016.12.009	Excluded	Non-relevant at title/ abstract screening
Influência dos fatores "sobrepeso" e "sedentarismo" no aparecimento precoce de diabetes em mulheres com SOP	Saude Coletiva	2021	11	60	Avilla Machado, Felipe Reinert and da Rosa, Sabrina Martina and Paszcuk, Aline Mirian and Ferreira Karstens, Luciana and Pinto, Luciano Henrique	10.36489/saudecoletiva.2021v11i60p4676-4685	Excluded	Non-relevant at title/ abstract screening
A digital biomarker of diabetes from smartphone-based vascular signals	Nature Medicine		26	10	Avram, R. and Olgin, J. E. and Kuhar, P. and Hughes, J. W. and Marcus, G. M. and Pletcher, M. J. and Aschbacher, K. and Tison, G. H.	https://dx.doi.org/10.1038/s41591-020-1010-5	Excluded	Non-relevant at title/ abstract screening
Transient neonatal diabetes mellitus, type 4, type 1 diabetes mellitus, or MODY: Which disease is it, anyway?	Journal of Pediatric Endocrinology and Metabolism	2002	15	5	AvRuskin, T. W. and Juan, C. S.	http://dx.doi.org/10.1515/JPEM.2002.15.5.629	Excluded	Non-relevant at title/ abstract screening
SGLT2 Inhibitor Use and Risk of Clinical Events in Patients With Cancer Therapy-Related Cardiac Dysfunction	Jacc-Heart Failure	2024	12	1	Avula, V. and Sharma, G. and Kosiborod, M. N. and Vaduganathan, M. and Neilan, T. G. and Lopez, T. and Dent, S. and Baldassarre, L. and Scherrer-Crosbie, M. and Barac, A. and Liu, J. N. F. and Deswal, A. and Khadke, S. and Yang, E. H. and Ky, B. and Lenihan, D. and Nohria, A. and Dani, S. S. and Ganatra, S.	10.1016/j.jchf.2023.08.026	Excluded	Non-relevant at title/ abstract screening
Combined intake of glucose-and lipid-lowering medications further elevates plasma levels of PCSK9 in type 2 diabetes patients	Diabetes and Metabolic Syndrome: Clinical Research and Reviews	2020	14	6	Awadallah, S. and Taneera, J. and Mohammed, A. K. and Unnikannan, H. and Sulaiman, N.	10.1016/j.dsx.2020.10.028	Excluded	Non-relevant at title/ abstract screening
Association between second-hand smoking and acute coronary heart disease among Arab women with multiple risk factors	European Journal of Public Health	2016	26	1	Awawdi, K. and Steiner, H. and Green, M. S. and Zelber-Sagi, S.	https://dx.doi.org/10.1093/eurpub/ckv143	Excluded	Non-relevant at title/ abstract screening
Retinal arteriolar caliber and urine albumin excretion: the Multi-Ethnic Study of Atherosclerosis	Nephrology Dialysis Transplantation	2011	26	11	Awua-Larbi, S. and Wong, T. Y. and Cotch, M. F. and Durazo-Arvizu, R. and Jacobs, D. R., Jr. and Klein, B. E. and Klein, R. and Lima, J. and Liu, K. and Kramer, H.	https://dx.doi.org/10.1093/ndt/gfr095	Excluded	Non-relevant at title/ abstract screening
Epidemiological survey on the prevalence of periodontitis and diabetes mellitus in Uyghur adults from rural Hotan area in Xinjiang	Experimental Diabetes Research	2012	2012		Awuti, G. and Younusi, K. and Li, L. and Upur, H. and Ren, J.	https://dx.doi.org/10.1155/2012/758921	Excluded	Non-relevant at title/ abstract screening
Mobile diabetes health stations (estaciones movil de salud) for a Spanish-speaking latino community	Diabetes	2017			Axelrod, C. and Andrews, S. and Conneely, M. and Martinez, J. and Chavez, E. and Bevier, W. and Kerr, D.		Excluded	Non-relevant at title/ abstract screening
Differential Impact of Homelessness on Glycemic Control in Veterans with Type 2 Diabetes Mellitus	JGIM: Journal of General Internal Medicine	2016	31	11	Axon, R. and Gebregziabher, Mulugeta and Dismuke, Clara and Hunt, Kelly and Yeager, Derik and Ana, Elizabeth and Egede, Leonard and Axon, R. Neal and Dismuke, Clara E. and Hunt, Kelly J. and Ana, Elizabeth J. Santa and Egede, Leonard E.	10.1007/s11606-016-3786-z	Excluded	Non-relevant at title/ abstract screening
Racial and ethnic differences in longitudinal blood pressure control in veterans with type 2 diabetes mellitus	Journal of General Internal Medicine		26	11	Axon, R. N. and Gebregziabher, M. and Echols, C. and Msph, G. G. and Egede, L. E.	https://dx.doi.org/10.1007/s11606-011-1752-3	Excluded	Non-relevant at title/ abstract screening
Comorbid depression is differentially associated with longitudinal medication nonadherence by race/ethnicity in patients with type 2 diabetes	Medicine	2016	95	25	Axon, R. N. and Gebregziabher, M. and Hunt, K. J. and Lynch, C. P. and Payne, E. and Walker, R. J. and Egede, L. E.	https://dx.doi.org/10.1097/MD.0000000000003983	Excluded	Non-relevant at title/ abstract screening
Type 2 diabetes epidemic in First Nations people of Canada	Ethnicity & Disease	2010	20	3	Ayach, B. B. and Korda, H.		Excluded	Non-relevant at title/ abstract screening
Facilitators of peer leader retention within a Type 2 diabetes intervention trial for US Latinos/Hispanics of Mexican origin	Health Education Research	2023	38	3	Ayala, G. X. and Canale, K. and Ibarra, L. and Parada, H. and Crespo, N. C. and Perez, R. and Horton, L. A. and Cherrington, A.	http://dx.doi.org/10.1093/her/cyad006	Excluded	Non-relevant at title/ abstract screening
Sex differences in the effect of cytochrome p450 2C19 polymorphisms on the risk of diabetic retinopathy: A retrospective longitudinal study in japanese patients with type 2 diabetes	Pharmacogenetics and Genomics	2013	23	12	Ayami, K. and Junji, S. and Ayana, K. and Ryoko, K. and Haruna, M. and Misaki, S. and Madoka, N. and Kentaro, O. and Akira, Y. and Hideaki, J. and Kazuko, N.	10.1097/FPC.0000000000000009	Excluded	Non-relevant at title/ abstract screening
Waist circumference and BMI cut-off points to predict risk factors for metabolic syndrome among outpatients in a district hospital	Singapore Medical Journal	2012	53	8	Aye, M. and Sazali, M.		Excluded	Non-relevant at title/ abstract screening
Agreement between type 2 diabetes risk scales in a caucasian population: A systematic review and report	Journal of Clinical Medicine	2020	9	5	Ayensa-Vazquez, J. A. and Leiva, A. and Tauler, P. and Lopez-Gonzalez, A. A. and Aguilo, A. and Tomas-Salva, M. and Bennasar-Veny, M.	https://dx.doi.org/10.3390/jcm9051546	Excluded	Non-relevant at title/ abstract screening
Lower Risk of Cardiovascular Events in Adult Patients with Chronic Hypoparathyroidism Treated with rhPTH(1-84): A Retrospective Cohort Study	Advances in Therapy		39	8	Ayodele, O. and Mu, F. and Berman, R. and Swallow, E. and Rejnmark, L. and Gosmanova, E. O. and Kaul, S.	https://dx.doi.org/10.1007/s12325-022-02198-y	Excluded	Non-relevant at title/ abstract screening
Diabetic nephropathy - A review of the natural history, burden, risk factors and treatment	Journal of the National Medical Association		96	11	Ayodele, O. E. and Alebiosu, C. O. and Salako, B. L.		Excluded	Non-relevant at title/ abstract screening
Caudal regression syndrome type 1 with minimally invasive computed tomography and magnetic resonance imaging autopsy: a case report	Journal of Medical Case Reports	2023	17		Ayoub, M. and Dixon, C. and Byrd, S. E. and Bowker, R. M.	https://dx.doi.org/10.1186/s13256-023-04220-5	Excluded	Non-relevant at title/ abstract screening
Analysis of the efficacy of U-500 regular insulin in patients with type 2 diabetes and insulin resistance	Endocrine Reviews	2014			Ayoub, W. and Mills, R. D. and Thomas, S. and Gupta, R. and Shill, J. E. and Lahiri, S. W. and Thomas, A.		Excluded	Non-relevant at title/ abstract screening
Revisiting the thrifty gene hypothesis via 65 loci associated with susceptibility to type 2 diabetes	American Journal of Human Genetics	2014	94	2	Ayub, Q. and Moutsianas, L. and Chen, Y. and Panoutsopoulou, K. and Colonna, V. and Pagani, L. and Prokopenko, I. and Ritchie, G. R. and Tyler-Smith, C. and McCarthy, M. I. and Zeggini, E. and Xue, Y.	https://dx.doi.org/10.1016/j.ajhg.2013.12.010	Excluded	Non-relevant at title/ abstract screening
Factor analysis of metabolic syndrome components and predicting type 2 diabetes: Results of 10-year follow-up in a Middle Eastern population	Journal Of Diabetes	2015	7	6	Ayubi, E. and Khalili, D. and Delpisheh, A. and Hadaegh, F. and Azizi, F.	https://dx.doi.org/10.1111/1753-0407.12252	Excluded	Non-relevant at title/ abstract screening
A Systematic Review on the Association between Lipid Accumulation Product Index and Type 2 Diabetes Mellitus	Journal of the Asean Federation of Endocrine Societies	2019	34	1	Ayundini, G. and Astrella, C. and Tahapary, D. and Soewondo, P.	10.15605/jafes.034.01.04	Excluded	Non-relevant at title/ abstract screening
Prevalence of hypertension and co-morbidities in young diabetics in India	International Journal of Diabetes in Developing Countries	2018			Ayyagari, U. and Gopal, J. and Behl, A. and Seshadri, K. G.	https://dx.doi.org/10.1007/s13410-018-0702-6	Excluded	Non-relevant at title/ abstract screening
SARS-CoV-2 Antibody Response in Patients with Co-morbidities in Kashmir's Ethnic Population: An Observational Cohort Study	Journal of Clinical and Diagnostic Research	2022	16	9	Azad, Amud and Shah, N. N. and Bashir, H. and Hamza, A. and Dar, K. A. and Shahnawaz, M.	10.7860/JCDR/2022/56230.16910	Excluded	Non-relevant at title/ abstract screening
Use of secondary clinical data for research related to diabetes self-management education	Research In Social & Administrative Pharmacy	2017	13	3	Azam, L. S. and Jackson, T. A. and Knudson, P. E. and Meurer, J. R. and Tarima, S. S.	https://dx.doi.org/10.1016/j.sapharm.2016.07.002	Excluded	Non-relevant at title/ abstract screening
Diabetes Complications at Presentation and One Year by Glycated Haemoglobin at Diagnosis in a Multiethnic and Diverse Socioeconomic Population: Results from the South London Diabetes Study	Journal of Diabetes Research	2015	2015		Azam, M. and Marwood, L. and Ismail, K. and Evans, T. and Sivaprasad, S. and Winkley, K. and Amiel, S. A.	https://dx.doi.org/10.1155/2015/587673	Excluded	Outcomes not stratified by ethnicity
The use of HbA<inf>1c</inf> to diagnose type 2 diabetes in a multiethnic and diverse socioeconomic population: Results from the South London Diabetes study (SOUL-D)	Diabetologia	2013			Azam, M. and Marwood, L. and Ismail, K. and Evans, T. and Winkley, K. and Amiel, S. A.	https://dx.doi.org/10.1007/s00125-013-3012-z	Excluded	Non-relevant at title/ abstract screening
Hepatitis C virus and diabetes: The dilemma confounding the relationship with each other in an observational study	Hepatology International	2013			Azam, M. G. and Khan, M. and Rahman, A. and Bhuiyan, T. M. and Kabir, M. and Hoque, N. and Mamoon, A. A. and Datta, I. K. and Khan, A. S. and Sultana, S. S.	https://dx.doi.org/10.1007/s12072-013-9429-0	Excluded	Non-relevant at title/ abstract screening
Long working hours and skipping breakfast concomitant with late evening meals are associated with suboptimal glycemic control among young male Japanese patients with type 2 diabetes	Journal of Diabetes Investigation	2019	10	1	Azami, Y. and Funakoshi, M. and Matsumoto, H. and Ikota, A. and Ito, K. and Okimoto, H. and Shimizu, N. and Tsujimura, F. and Fukuda, H. and Miyagi, C. and Osawa, S. and Osawa, R. and Miura, J.	https://dx.doi.org/10.1111/jdi.12852	Excluded	Non-relevant at title/ abstract screening
Site-level factors associated with superior blood pressure control among non-hispanic black adults in ambulatory healthcare settings	Journal of General Internal Medicine	2021			Azar, K. M. and Fontil, V. and Faulkner, M. and De Hoff, R. C. and Wozniak, G. and Rakotz, M. and Shay, C. and Pletcher, M.	https://dx.doi.org/10.1007/s11606-021-06830-5	Excluded	Non-relevant at title/ abstract screening
The Electronic CardioMetabolic Program (eCMP) for Patients With Cardiometabolic Risk: A Randomized Controlled Trial	Journal of Medical Internet Research	2016	18	5	Azar, K. M. J. and Koliwad, S. and Poon, T. and Xiao, L. and Lv, N. and Griggs, R. and Ma, J.	10.2196/jmir.5143	Excluded	Non-relevant at title/ abstract screening
Persistence of Disparities Among Racially/Ethnically Marginalized Groups in the Coronavirus Disease 2019 Pandemic Regardless of Statewide Shelter-in-Place Policies: An Analysis From Northern California	American Journal of Epidemiology		190	11	Azar, K. M. J. and Lockhart, S. H. and Shen, Z. and Romanelli, R. and Brown, S. and Smits, K. and Pressman, A. R.	https://dx.doi.org/10.1093/aje/kwab191	Excluded	Non-relevant at title/ abstract screening
Disparities in outcomes among COVID-19 patients in a large health care system in California	Health Affairs		39	7	Azar, K. M. J. and Shen, Z. and Romanelli, R. J. and Lockhart, S. H. and Smits, K. and Robinson, S. and Brown, S. and Pressman, A. R.	https://dx.doi.org/10.1377/hlthaff.2020.00598	Excluded	Non-relevant at title/ abstract screening
The effect of eight weeks of high-intensity interval exercise with Spirulina supplementation on weight changes and glycemic indices in obese elderly diabetic rats	Razi Journal of Medical Sciences	2022	29	1	Azarniveh, M. S. and Askari, R. and Haghighi, A. H.		Excluded	Non-relevant at title/ abstract screening
Predictor for cardiovascular risk in patients with type-2 diabetes mellitus	Clinical Epidemiology and Global Health	2021	12		Azharuddin, M. and Kapur, P. and Mishra, R. and Saleem, S. and Gupta, A. K. and Adil, M. and Sharma, M.	10.1016/j.cegh.2021.100870	Excluded	Non-relevant at title/ abstract screening
Effect of cinnamon, cardamom, saffron and ginger consumption on blood pressure and a marker of endothelial function in patients with type 2 diabetes mellitus: A randomized controlled clinical trial	Blood Pressure	2016	25	3	Azimi, P. and Ghiasv and , R. and Feizi, A. and Hosseinzadeh, J. and Bahreynian, M. and Hariri, M. and Khosravi-Boroujeni, H.	10.3109/08037051.2015.1111020	Excluded	Non-relevant at title/ abstract screening
Risk factors of hepatocellular carcinoma in type 2 diabetes patients: A two-centre study in a developing country	Plos One	2021	16	12	Azit, N. A. and Sahran, S. and Meng, L. V. and Subramaniam, M. and Mokhtar, S. and Nawi, A. M.	10.1371/journal.pone.0260675	Excluded	Non-relevant at title/ abstract screening
Inpatient echocardiography confers improved mortality in patients with acute coronary syndrome	European Heart Journal Cardiovascular Imaging	2013			Aziz, A. and Hooper, J. and Rayasamudra, S. and Uppal, H. and Asghar, O. and Potluri, R.	https://dx.doi.org/10.1093/ehjci/jet202	Excluded	Non-relevant at title/ abstract screening
Association of short and long sleep duration with carotid intima-media thickness, the baptist employee healthy heart study (BEHHS)	Arteriosclerosis, Thrombosis, and Vascular Biology	2017			Aziz, M. and K and imalla, Y. and Machavarapu, A. and Younus, A. and Malik, R. and Banala, M. and Saxena, A. and Humayun, C. and Pena, V. M. and Jaber, R. and Veledar, E. and Nasir, K.		Excluded	Non-relevant at title/ abstract screening
Subclinical systolic dysfunction by speckle tracking echocardiography in patients with systemic lupus erythematosus	Lupus		31	9	Azpiri-Lopez, J. R. and Galarza-Delgado, D. A. and Garza-Cisneros, A. N. and Guajardo-Jauregui, N. and Balderas-Palacios, M. A. and Garcia-Heredia, A. and Cardenas-de la Garza, J. A. and Rodriguez-Romero, A. B. and Reyna-de la Garza, R. A. and Azpiri-Diaz, H. and Alonso-Cepeda, O. and Colunga-Pedraza, I. J.	https://dx.doi.org/10.1177/09612033221106581	Excluded	Non-relevant at title/ abstract screening
Genes in loci genetically associated with polycystic ovary syndrome are dynamically expressed in human fetal gonadal, metabolic and brain tissues	Frontiers in Endocrinology	2023	14		Azumah, R. and Hummitzsch, K. and Anderson, R. A. and Rodgers, R. J.	10.3389/fendo.2023.1149473	Excluded	Non-relevant at title/ abstract screening
Abnormal lactate metabolism is linked to albuminuria and kidney injury in diabetic nephropathy	Kidney International	2023	104	6	Azushima, K. and Kovalik, J. P. and Yamaji, T. and Ching, J. H. and Chng, T. W. and Guo, J. and Liu, J. J. and Nguyen, M. and Sakban, R. B. and George, S. E. and Tan, P. H. and Lim, S. C. and Gurley, S. B. and Coffman, T. M.	10.1016/j.kint.2023.08.006	Excluded	Non-relevant at title/ abstract screening
Genetic Associations With Diabetic Retinopathy and Coronary Artery Disease in Emirati Patients With Type-2 Diabetes Mellitus	Frontiers in Endocrinology	2019	10		Azzam, S. K. and Osman, W. M. and Lee, S. and Khalaf, K. and Kh and oker, A. H. and Almahmeed, W. and Jelinek, H. F. and Al Safar, H. S.	10.3389/fendo.2019.00283	Excluded	Non-relevant at title/ abstract screening
Periodontal disease progression and glycaemic control among Gullah African Americans with type-2 diabetes	Journal of Clinical Periodontology	2010	37	6	B and yopadhyay, D. and Marlow, N. M. and Fern and es, J. K. and Leite, R. S.	https://dx.doi.org/10.1111/j.1600-051X.2010.01564.x	Excluded	Non-relevant at title/ abstract screening
Reader response: Type 2 diabetes mellitus, brain atrophy, and cognitive decline	Neurology	2020	94	1	Ba, M. and Kong, M.	10.1212/WNL.0000000000008712	Excluded	Non-relevant at title/ abstract screening
Medication review in hospitalised patients to reduce morbidity and mortality	Cochrane Database of Systematic Reviews	2023		1	Bülow, C. and Clausen, S. S. and Lundh, A. and Christensen, M.	10.1002/14651858.CD008986.pub4	Excluded	Non-relevant at title/ abstract screening
General strengthening exercise for chronic low back pain	Cochrane Database of Systematic Reviews	2024		3	Bülow, K. and Bricca, A. and Skou, S. T. and Hartvigsen, J. and Kongsted, A. and Juhl, C. B.	10.1002/14651858.CD015497	Excluded	Non-relevant at title/ abstract screening
Association between genetic variants at chromosome 9p21 and risk of coronary artery disease in Emirati Type 2 Diabetes patients	Gene Reports	2020	21		Baalfaqih, Z. and Sulaiman, F. and Abu-Samra, N. and Alshaikh, M. and Mawart, A. and Osman, W. and Al Mahmeed, W. and Tay, G. and Alsafar, H.	10.1016/j.genrep.2020.100892	Excluded	Non-relevant at title/ abstract screening
Age- and sex-specific changes in visceral fat mass throughout the life-span	Obesity	2023	31		Baarts, R. B. and Jensen, M. R. and Hansen, O. M. and Haddock, B. and Prescott, E. and Hovind, P. and Simonsen, L. and Bulow, J. and Suetta, C.	https://dx.doi.org/10.1002/oby.23779	Excluded	Non-relevant at title/ abstract screening
Temporal changes in the prevalence and associates of diabetes-related lower extremity amputations in patients with type 2 diabetes: the Fremantle Diabetes Study	Cardiovascular Diabetology	2015	14		Baba, M. and Davis, W. A. and Norman, P. E. and Davis, T. M.	https://dx.doi.org/10.1186/s12933-015-0315-z	Excluded	Non-relevant at title/ abstract screening
Temporal changes in the prevalence and associates of foot ulceration in type 2 diabetes: the Fremantle Diabetes Study	Journal of Diabetes & its Complications	2015	29	3	Baba, M. and Davis, W. A. and Norman, P. E. and Davis, T. M.	https://dx.doi.org/10.1016/j.jdiacomp.2015.01.008	Excluded	Non-relevant at title/ abstract screening
Mirogabalin for the treatment of diabetic peripheral neuropathic pain: A randomized, double-blind, placebo-controlled phase III study in Asian patients	Journal of Diabetes Investigation	2019	10	5	Baba, M. and Matsui, N. and Kuroha, M. and Wasaki, Y. and Ohwada, S.	https://dx.doi.org/10.1111/jdi.13013	Excluded	Non-relevant at title/ abstract screening
Serum C-reactive protein in Nigerians with type 2 diabetes mellitus	Nigerian Journal of Medicine: Journal of the National Association of Resident Doctors of Nigeria	2010	19	4	Baba, M. M. and Kolawole, B. A. and lkem, R. T. and Arogundade, F. A. and Yusuph, H. and Gezawa, I. D.		Excluded	Non-relevant at title/ abstract screening
Association between 1-year changes in urinary albumin-to-creatinine ratio and kidney disease progression in Japanese individuals with diabetes: a historical cohort study	Clinical and Experimental Nephrology	2023	27	12	Babazono, T. and Hanai, K. and Yokoyama, Y. and Uchiyama, K.	10.1007/s10157-023-02380-8	Excluded	Non-relevant at title/ abstract screening
No Evidence of Association Between Undercarboxylated Osteocalcin and Incident Type 2 Diabetes	Journal of Bone and Mineral Research	2022	37	5	Babey, M. E. and Ewing, S. K. and Strotmeyer, E. S. and Napoli, N. and Schafer, A. L. and Vittinghoff, E. and Gundberg, C. M. and Schwartz, A. V.	10.1002/jbmr.4519	Excluded	Non-relevant at title/ abstract screening
A diagnostic approach for defining idiopathic remitting diabetes: a retrospective cohort study	Bmc Endocrine Disorders	2014	14		Babiker, T. and Chakera, A. J. and Shepherd, M. and Hattersley, A. T.	10.1186/1472-6823-14-45	Excluded	Non-relevant at title/ abstract screening
Nonalcoholic fatty liver disease of two ethnic groups in Kuwait: Comparison of prevalence and risk factors	Medical Principles and Practice	2011	21	1	Babusik, P. and Bilal, M. and Duris, I.	10.1159/000331591	Excluded	Non-relevant at title/ abstract screening
A descriptive study examining health locus of control in urban minority adults diagnosed with type 2 diabetes	Dissertation Abstracts International: Section B: The Sciences and Engineering	2007	68	4	Baca, Athena Y.		Excluded	Non-relevant at title/ abstract screening
The impact of lipocalin-type-prostaglandin-D-synthase as a predictor of kidney disease in patients with type 2 diabetes	Drug Design, Development and Therapy	2015	9		Bacci, M. R. and Cavallari, M. R. and de Rozier-Alves, R. M. and Alves, B. C. A. and Fonseca, F. L. A.	10.2147/DDDT.S82100	Excluded	Non-relevant at title/ abstract screening
The ENPP1 Q121 variant predicts major cardiovascular events in high-risk individuals: evidence for interaction with obesity in diabetic patients	Diabetes	2011	60	3	Bacci, S. and Rizza, S. and Prudente, S. and Spoto, B. and Powers, C. and Facciorusso, A. and Pacilli, A. and Lauro, D. and Testa, A. and Zhang, Y. Y. and Di Stolfo, G. and Mallamaci, F. and Tripepi, G. and Xu, R. and Mangiacotti, D. and Aucella, F. and Lauro, R. and Gervino, E. V. and Hauser, T. H. and Copetti, M. and De Cosmo, S. and Pellegrini, F. and Zoccali, C. and Federici, M. and Doria, A.…	https://dx.doi.org/10.2337/db10-1300	Excluded	Non-relevant at title/ abstract screening
Coronary artery calcification in obese youth: what are the phenotypic and metabolic determinants?	Diabetes Care	2014	37	9	Bacha, F. and Edmundowicz, D. and Sutton-Tyrell, K. and Lee, S. and Tfayli, H. and Arslanian, S. A.	https://dx.doi.org/10.2337/dc14-0193	Excluded	Non-relevant at title/ abstract screening
Distinct Amino Acid Profile Characterizes Youth With or at Risk for Type 2 Diabetes	Diabetes	2024	73		Bacha, F. and El-Ayash, H. and Mohamad, M. and Sharma, S. and Puyau, M. and Kanchi, R. and Coarfa, C.	https://dx.doi.org/10.2337/db23-0375	Excluded	Non-relevant at title/ abstract screening
High prevalence and rapid increase of cardiovascular disease risk factors in youth with type 2 diabetes: The today study group	Circulation	2013			Bacha, F. and Gidding, S. S. and Caprio, S. and Weinstock, R. and Lynch, J. and Hirst, K.		Excluded	Non-relevant at title/ abstract screening
Relationship of echocardiogram (ECHO) to cardiorespiratory fitness (CRF) and body composition in youth with type 2 diabetes (T2D) in today	Diabetes	2014			Bacha, F. and Gidding, S. S. and Pyle, L. and Katz, L. E. L. and Kriska, A. M. and Nadeau, K. J.	https://dx.doi.org/10.2337/db14-1-388	Excluded	Non-relevant at title/ abstract screening
Racial differences in Intima Media Thickness (IMT) in obese adolescents: No relationship to insulin sensitivity	Diabetes	2013			Bacha, F. and Sutton-Tyrrell, K. and Lee, S. and Tfayli, H. and Arslanian, S. A.	https://dx.doi.org/10.2337/db13-859-1394	Excluded	Non-relevant at title/ abstract screening
Does Timing of Smoking Cessation Have an Impact on Covid-19 Outcomes?	Critical Care Medicine	2023			Bachar, R. and Micho, J. and Schaefer, K. and Blanco, C. and Thothala, N.	https://dx.doi.org/10.1097/01.ccm.0000906692.97488.22	Excluded	Non-relevant at title/ abstract screening
Does Timing of Smoking Cessation Have an Impact on Covid-19 Outcomes?	Critical Care Medicine	2023	51		Bachar, R. and Micho, J. and Schaefer, K. and Blanco, C. and Thothala, N.	https://dx.doi.org/10.1097/01.ccm.0000906692.97488.22	Excluded	Non-relevant at title/ abstract screening
Diabetes medication regimens and patient clinical characteristics in the national patient-centered clinical research network, PCORnet	Pharmacology Research & Perspectives	2020	8	5	Bachmann, K. N. and Roumie, C. L. and Wiese, A. D. and Grijalva, C. G. and Buse, J. B. and Bradford, R. and Zalimeni, E. O. and Knoepp, P. and Dard, S. and Morris, H. L. and Donahoo, W. T. and Fanous, N. and Fonseca, V. and Katalenich, B. and Choi, S. J. and Louzao, D. and O'Brien, E. and Cook, M. M. and Rothman, R. L. and Chakkalakal, R. J.	10.1002/prp2.637	Excluded	Non-relevant at title/ abstract screening
Profile of diabetes mellitus among immigrants from Guyana: epidemiology and implications for community action	Ethnicity & Disease	2012	22	4	Back, E. E. and Bachwani, A. S. and Strogatz, D. S. and Sherman, Z. M.		Excluded	Non-relevant at title/ abstract screening
Statin-associated diabetes mellitus: Review and clinical guide	Southern Medical Journal	2016	109	3	Backes, J. M. and Kostoff, M. D. and Gibson, C. A. and Ruisinger, J. F.	10.14423/SMJ.0000000000000423	Excluded	Non-relevant at title/ abstract screening
Perceived racism and incident diabetes in the Black Women's Health Study	Diabetologia	2017	60	11	Bacon, K. L. and Stuver, S. O. and Cozier, Y. C. and Palmer, J. R. and Rosenberg, L. and Ruiz-Narvaez, E. A.	https://dx.doi.org/10.1007/s00125-017-4400-6	Excluded	Non-relevant at title/ abstract screening
Successful maintenance on sulphonylurea therapy and low diabetes complication rates in a HNF1A–MODY cohort	Diabetic Medicine	2016	33	7	Bacon, S. and Kyithar, M. P. and Rizvi, S. R. and Donnelly, E. and McCarthy, A. and Burke, M. and Colclough, K. and Ellard, S. and Byrne, M. M.	10.1111/dme.12992	Excluded	Non-relevant at title/ abstract screening
Effect of Nigella sativa supplementation over a one-year period on lipid levels, blood pressure and heart rate in type-2 diabetic patients receiving oral hypoglycemic agents: nonrandomized clinical trial	Annals of Saudi medicine	2017	37	1	Badar, A. and Kaatabi, H. and Bamosa, A. and Al-Elq, A. and Abou-Hozaifa, B. and Lebda, F. and Alkhadra, A. and Al-Almaie, S.	10.5144/0256-4947.2017.506	Excluded	Non-relevant at title/ abstract screening
Improved clinical outcomes in adults with sickle cell disease and diabetes treated with metformin	Blood	2017			Badawy, S. M. and Payne, A. B. and Shrestha, S. S. and Grosse, S. D.		Excluded	Non-relevant at title/ abstract screening
Association of changes in plant-based diet indices with total and cause-specific mortality	Circulation	2019			Baden, M. Y. and Liu, G. and Satija, A. and Li, Y. and Sun, Q. and Fung, T. T. and Rimm, E. B. and Willett, W. C. and Hu, F. B. and Bhupathiraju, S. N.	https://dx.doi.org/10.1161/circ.139.suppl_1.MP38	Excluded	Non-relevant at title/ abstract screening
Lack of association between the Pro(12)Ala polymorphism of the PPAR-gamma 2 gene and type 2 diabetes mellitus in the Qatari consanguineous population	Acta Diabetologica	2008	45	1	Badii, R. and Bener, A. and Zirie, M. and Al-Rikabi, A. and Simsek, M. and Al-Hamaq, Aoaa and Ghoussaini, M. and Froguel, P. and Wareham, N. J.	10.1007/s00592-007-0013-8	Excluded	Non-relevant at title/ abstract screening
Long-term weight change after pregnancy and type 2 diabetes risk in women with a history of gestational diabetes	Diabetes	2020			Badon, S. E. and Xu, F. and Quesenberry, C. and Ferrara, A. and Hedderson, M. M.	https://dx.doi.org/10.2337/db20-1386-P	Excluded	Non-relevant at title/ abstract screening
Type 2 diabetes and a reduced risk of prostate cancer: A case for a spurious association	Diabetologia	2015			Badrick, E. L. and Sperrin, M. and Moran, T. and Buchan, I. and Renehan, A.	https://dx.doi.org/10.1007/s00125-015-3687-4	Excluded	Non-relevant at title/ abstract screening
Coffee consumption and risk of type 2 diabetes mellitus in Asians: A meta-epidemiological study of population-based cohort studies	World Journal of Diabetes	2021	12	6	Bae, J. M.	https://dx.doi.org/10.4239/wjd.v12.i6.908	Excluded	Non-relevant at title/ abstract screening
Risk Factors for Nocturnal Hypoglycemia in Insulin-treated Patients With Type 2 Diabetes: A Secondary Analysis of Observational Data Derived From an Integrated Clinical Trial Database	Clinical Therapeutics		39	9	Bae, J. P. and Duan, R. and Fu, H. and Hoogwerf, B. J.	https://dx.doi.org/10.1016/j.clinthera.2017.07.037	Excluded	Non-relevant at title/ abstract screening
Risk factors associated with nocturnal hypoglycemia events in insulin-treated type 2 diabetes mellitus patients: An integrated clinical trial database analysis	Diabetes	2015			Bae, J. P. and Duan, R. and Mo, D. and Fu, H. and Hoogwerf, B. J.	https://dx.doi.org/10.2337/db15386741	Excluded	Non-relevant at title/ abstract screening
The genetic effect of copy number variations on the risk of type 2 diabetes in a Korean population	PLoS ONE [Electronic Resource]	2011	6	4	Bae, J. S. and Cheong, H. S. and Kim, J. H. and Park, B. L. and Kim, J. H. and Park, T. J. and Kim, J. Y. and Pasaje, C. F. and Lee, J. S. and Park, Y. J. and Park, M. and Park, C. and Koh, I. and Chung, Y. J. and Lee, J. Y. and Shin, H. D.	https://dx.doi.org/10.1371/journal.pone.0019091	Excluded	Non-relevant at title/ abstract screening
Effectiveness of an online weight management program integrated with population health management support in primary care: Results from the props study (partnerships for reducing overweight and obesity with patient-centered strategies)	Journal of General Internal Medicine	2020			Baer, H. J. and De La Cruz, B. A. and Rozenblum, R. and Nolido, N. V. and Orav, E. J. and Secinaro, K. and Block, J. P. and Halperin, F. and McManus, K. D. and Aronne, L. and Minero, G. and Bates, D. W.	https://dx.doi.org/10.1007/s11606-020-05890-3	Excluded	Non-relevant at title/ abstract screening
Effect of an Online Weight Management Program Integrated With Population Health Management on Weight Change: A Randomized Clinical Trial	Jama-Journal of the American Medical Association	2020	324	17	Baer, H. J. and Rozenblum, R. and De La Cruz, B. A. and Orav, E. J. and Wien, M. and Nolido, N. V. and Metzler, K. and McManus, K. D. and Halperin, F. and Aronne, L. J. and Minero, G. and Block, J. P. and Bates, D. W.	10.1001/jama.2020.18977	Excluded	Non-relevant at title/ abstract screening
Non-candidal fungal peritonitis in Far North Queensland: a case series	Peritoneal Dialysis International	2013	33	5	Baer, R. A. and Killen, J. P. and Cho, Y. and Mantha, M.	https://dx.doi.org/10.3747/pdi.2012.00024	Excluded	Non-relevant at title/ abstract screening
Recent gestational diabetes was associated with mothers stopping predominant breastfeeding earlier in a multi-ethnic population	Acta Paediatrica, International Journal of Paediatrics		107	6	Baerug, A. and Sletner, L. and Laake, P. and Fretheim, A. and Lol and , B. F. and Waage, C. W. and Birkel and , K. I. and Jenum, A. K.	https://dx.doi.org/10.1111/apa.14274	Excluded	Non-relevant at title/ abstract screening
Metabolic Syndrome Rather than Obesity Alone Is More Significant for Kidney Disease	Obesity Surgery	2019	29	11	Bagasrawala, S. I. and Sheth, H. and Shah, H. and Ansari, R. and Lakdawala, M.	https://dx.doi.org/10.1007/s11695-019-04011-2	Excluded	Non-relevant at title/ abstract screening
Perceptions of risk and motivation for healthy living among immigrants from non-western countries with prior gestational diabetes mellitus living in Denmark	Health Psychology and Behavioral Medicine	2021	9	1	Bagger, Stine and Maindal, Helle Terkildsen and Nielsen, Karoline Kragelund and Vra, Am and a Gronbjerg and Aagaard-Hansen, Jens	https://dx.doi.org/10.1080/21642850.2021.1969235	Excluded	Non-relevant at title/ abstract screening
Value of electrocardiographic and ankle-brachial index abnormalities for prediction of coronary atherosclerosis in asymptomatic subjects with type 2 diabetes mellitus	American Journal of Cardiology	2007	99	7	Bagheri, R. and Schutta, M. and Cumaranatunge, R. G. and Wolfe, M. L. and Terembula, K. and Hoffman, B. and Schwartz, S. and Kimmel, S. E. and Farouk, S. and Iqbal, N. and Reilly, M. P.		Excluded	Non-relevant at title/ abstract screening
Insulin resistance in non-diabetic patients and Helicobacter pylori: Is there any association?	Journal of Gastroenterology and Hepatology (Australia)	2014			Bagherzadeh, M. and Pourmohammadi, N.	https://dx.doi.org/10.1111/jgh.12766_2	Excluded	Non-relevant at title/ abstract screening
Process evaluation of Dulce Digital-Me: an adaptive mobile health (mHealth) intervention for underserved Hispanics with diabetes	Translational Behavioral Medicine	2023	13	9	Bagsic, S. R. S. and Savin, K. L. and Soriano, E. C. and San Diego, E. R. N. and Orendain, N. and Clark, T. and S and oval, H. and Chichmarenko, M. and Perez-Ramirez, P. and Farcas, E. and Godino, J. and Gallo, L. C. and Philis-Tsimikas, A. and Fortmann, A. L.	10.1093/tbm/ibad020	Excluded	Non-relevant at title/ abstract screening
A model of long-term metabolic progression of type 2 diabetes mellitus for evaluating treatment strategies	Pharmacoeconomics	2006	24		Bagust, A. and Evans, M. and Beale, S. and Home, P. D. and Perry, A. S. and Stewart, M.		Excluded	Non-relevant at title/ abstract screening
Promoting lifestyle changes in patients with prediabetes from african-caribbean backgrounds in the united kingdom	Ethnicity & Health	2024			Bah, Mariama and Banchani, John-Paul Safunu and Banchani, Emmanuel and Baatiema, Leonard and Issakah, Mohammed Abass	https://dx.doi.org/10.1080/13557858.2024.2346817	Excluded	Non-relevant at title/ abstract screening
White Rice Consumption is a Risk Factor for Metabolic Syndrome in Tehrani Adults: A Prospective Approach in Tehran Lipid and Glucose Study	Archives of Iranian Medicine	2014	17	6	Bahadoran, Z. and Mirmiran, P. and Delshad, H. and Azizi, F.		Excluded	Non-relevant at title/ abstract screening
Acanthosis nigricans in type 2 diabetes: Prevalence, correlates and potential as a simple clinical screening tool - A cross-sectional study in the Caribbean	Diabetology and Metabolic Syndrome	2014	6	1	Bahadursingh, S. and Mungalsingh, C. and Seemungal, T. and Teelucksingh, S.	https://dx.doi.org/10.1186/1758-5996-6-77	Excluded	Non-relevant at title/ abstract screening
The relationship of dietary total antioxidant capacity with sarcopenia and cardiometabolic biomarkers in type 2 diabetes patients	Physiological Reports	2022	10	3	Baharirad, N. and Pasdar, Y. and Nachvak, M. and Ghavamzadeh, S. and Soroush, A. and Saber, A. and Mostafai, S. and Naghipour, A. and Abdollahzad, H.	https://dx.doi.org/10.14814/phy2.15190	Excluded	Non-relevant at title/ abstract screening
Does good knowledge on dietary risk factors for diabetes translate into good dietary practice? Findings from a suburban community in Tampin, Negeri Sembilan	Medical Journal of Malaysia	2019			Baharom, N. and Rahman, Z. A. and Rani, M. D. M. and Nor, N. M. and Razi, N. A. M. and Rohim, M. A. and Sallam, W. M. S. W. and Kamaruzaman, W. A. M. W. and Rifaie, S. S. M. and Adnan, N. A.		Excluded	Non-relevant at title/ abstract screening
Clinical evaluation of index for assessment of severity of the metabolic syndrome as a cardiovascular risk factor	Cerebrovascular Diseases	2016			Bahchevanov, K. and Atanassova, P. and Mitkov, M. and Chompalov, K.		Excluded	Non-relevant at title/ abstract screening
The importance of local criteria in the diagnosis of metabolic syndrome in Saudi Arabia	Therapeutic Advances in Endocrinology and Metabolism	2013	4	2	Bahijri, S. M. and Al Raddadi, R. M.	https://dx.doi.org/10.1177/2042018813483165	Excluded	Non-relevant at title/ abstract screening
Country of birth affects blood pressure in the French hypertensive diabetic population	Frontiers in Physiology	2015	6		Bahous, S. A. and Thomas, F. and Pannier, B. and Danchin, N. and Safar, M. E.	https://dx.doi.org/10.3389/fphys.2015.00248	Excluded	Non-relevant at title/ abstract screening
Probable risk factors of internal jugular vein stenosis in Chinese patients-A real-world cohort study	Clinical Neurology & Neurosurgery	2020	191		Bai, C. and Ding, J. and Da, Z. and Sun, J. and Liu, C. and Pan, L. and Ya, J. and Wang, Z. and Guan, J. and Jin, K. and Ding, Y. and Ji, X. and Ding, J. and Meng, R.	https://dx.doi.org/10.1016/j.clineuro.2020.105678	Excluded	Non-relevant at title/ abstract screening
Association between interleukin 10 gene polymorphisms and risk of type 2 diabetes mellitus in a Chinese population	Journal of International Medical Research	2014	42	3	Bai, H. and Jing, D. and Guo, A. and Yin, S.	https://dx.doi.org/10.1177/0300060513505813	Excluded	Non-relevant at title/ abstract screening
Epidemiology of Diabetes and Hearing Loss	Seminars in Hearing	2019	40	4	Baiduc, Rachael R. and Helzner, Elizabeth P.	10.1055/s-0039-1697643	Excluded	Non-relevant at title/ abstract screening
Use of whole genome sequence data to design a custom genotyping array for American Indians	Diabetes	2015			Baier, L. J. and Muller, Y. and Huang, K. and Nair, A. and Hsueh, W. C. and Chen, P. and Piaggi, P. and Knowler, W. C. and Kobes, S. and Hanson, R. L. and Bogardus, C.	https://dx.doi.org/10.2337/db151385	Excluded	Non-relevant at title/ abstract screening
Review paper: The use of quality improvement and health information technology approaches to improve diabetes outcomes in African American and hispanic patients	Medical Care Research and Review	2010	67	5	Baig, A. A. and Wilkes, A. E. and Davis, A. M. and Peek, M. E. and Huang, E. S. and Bell, D. S. and Chin, M. H.	10.1177/1077558710374621	Excluded	Non-relevant at title/ abstract screening
Picture Good Health: A Church-Based Self-Management Intervention Among Latino Adults with Diabetes	JGIM: Journal of General Internal Medicine	2015	30	10	Baig, Arshiya and Benitez, Am and a and Locklin, Cara and Gao, Yue and Lee, Sang and Quinn, Michael and Solomon, Marla and Sánchez-Johnsen, Lisa and Burnet, Deborah and Chin, Marshall and Baig, Arshiya A. and Locklin, Cara A. and Lee, Sang Mee and Quinn, Michael T. and Solomon, Marla C. and Sánchez-Johnsen, Lisa and Burnet, Deborah L. and Chin, Marshall H.	10.1007/s11606-015-3339-x	Excluded	Non-relevant at title/ abstract screening
An Early Immune Signature in Prediabetes Can Predict Progression to Type 2 Diabetes	Diabetes. Conference: 83rd Scientific Sessions of the American Diabetes Association, ADA	2023	72		Baig, S. and Aung, N. N. and Hwang, Y. Y. L. and Tan, C. and Lee, M. H. and Ooi, D. S. Q. and Shabeer, M. and Magkos, F. and Nikolajczyk, B. and Ginhoux, F. and Toh, S. A.	https://dx.doi.org/10.2337/db23-204-OR	Excluded	Non-relevant at title/ abstract screening
Acupuncture Treatment of Diabetic Peripheral Neuropathy in an American Indian Community	JAMS Journal of Acupuncture and Meridian Studies	2017	10	2	Bailey, A. and Wingard, D. and Allison, M. and Summers, P. and Calac, D.	https://dx.doi.org/10.1016/j.jams.2016.10.004	Excluded	Non-relevant at title/ abstract screening
Variation at the DPP4 locus influences apolipoprotein B levels in South Asians and exhibits heterogeneity in Europeans related to BMI	Diabetologia	2014	57	4	Bailey, S. and Xie, C. C. and Pare, G. and Montpetit, A. and Mohan, V. and Yusuf, S. and Gerstein, H. and Engert, J. C. and An and , S. S.	10.1007/s00125-013-3142-3	Excluded	Non-relevant at title/ abstract screening
Variation at the NFATC2 locus increases the risk of thiazolidinedione- induced edema in the Diabetes REduction Assessment with ramipril and rosiglitazone Medication (DREAM) study	Diabetes Care	2010	33	10	Bailey, S. D. and Xie, C. and Do, R. and Montpetit, A. and Diaz, R. and Mohan, V. and Keavney, B. and Yusuf, S. and Gerstein, H. C. and Engert, J. C. and An and , S.	10.2337/dc10-0452	Excluded	Non-relevant at title/ abstract screening
Diabetes and hearing impairment in the united states: Audiometric evidence from the National Health and Nutrition Examination Survey, 1999 to 2004	Annals of Internal Medicine	2008	149	1	Bainbridge, K. E. and Hoffman, H. J. and Cowie, C. C.	https://dx.doi.org/10.7326/0003-4819-149-1-200807010-00231	Excluded	Non-relevant at title/ abstract screening
Increased burden of coronary artery disease in South-Asians living in North America. Need for an aggressive management algorithm	Atherosclerosis	2009	204	1	Bainey, K. R. and Jugdutt, B. I.	https://dx.doi.org/10.1016/j.atherosclerosis.2008.09.023	Excluded	Non-relevant at title/ abstract screening
Association analysis of polymorphisms in LEP (rs7799039 and rs2167270) and LEPR (rs1137101) gene towards the development of type 2 diabetes in North Indian Punjabi population	Gene	2020	754		Bains, V. and Kaur, H. and Badaruddoza, B.	https://dx.doi.org/10.1016/j.gene.2020.144846	Excluded	Non-relevant at title/ abstract screening
Protocol update and baseline characteristics for the TRIal to slow the Progression of Diabetes (TRIPOD) randomized controlled trial	Trials	2023	24		Bairavi, J. and Gardner, D. S. L. and Yeoh, E. and Tham, K. W. and G and hi, M. and Tan, N. C. and Lee, P. C. and Lim, R. S. M. and Adamjee, T. and Cheung, Y. B. and Bee, Y. M. and Finkelstein, E. A.	https://dx.doi.org/10.1186/s13063-023-07770-7	Excluded	Non-relevant at title/ abstract screening
Glycemic improvement with fixed-dose combination of DPP-4 inhibitor + metformin in patients with type 2 DM (gift study)	Canadian Journal of Diabetes	2014			Bajaj, H. and Venn, K. and Stein, E. and Ye, C. and Aronson, R.		Excluded	Non-relevant at title/ abstract screening
Type 2 diabetes in South Asians: a pathophysiologic focus on the Asian-Indian epidemic	Current Diabetes Reports	2004	4	3	Bajaj, M. and Banerji, M. A.		Excluded	Non-relevant at title/ abstract screening
Relationship between casual blood sugar and body mass index in a suburban northern Nigerian population: a short communication	Nigerian Journal of Medicine: Journal of the National Association of Resident Doctors of Nigeria	2007	16	1	Bakari, A. G. and Onyemelukwe, C. and Sani, B. G. and Aliyu, S. and Hassan, S. S. and Aliyu, T. M.		Excluded	Non-relevant at title/ abstract screening
Development of Osteoarthritis in Adults With Type 2 Diabetes Treated With Metformin vs a Sulfonylurea	JAMA Network Open	2023	6	3	Baker, M. C. and Sheth, K. and Liu, Y. and Lu, D. and Lu, R. and Robinson, W. H.	https://dx.doi.org/10.1001/jamanetworkopen.2023.3646	Excluded	Non-relevant at title/ abstract screening
Public health interventions for increasing physical activity in children, adolescents and adults: an overview of systematic reviews	Cochrane Database of Systematic Reviews	2015		1	Baker, P. R. A. and Dobbins, M. and Soares, J. and Francis, D. P. and Weightman, A. L. and Costello, J. T.	10.1002/14651858.CD011454	Excluded	Non-relevant at title/ abstract screening
Possible gatifloxacin-induced hypoglycemia	Annals of Pharmacotherapy	2002	36	11	Baker, S. E. and Hangii, M. C.		Excluded	Non-relevant at title/ abstract screening
Apolipoprotein D Gene Polymorphism: A New Genetic Marker for Type 2 Diabetic Subjects in Nauru and South India	Diabetic Medicine	1994	11	10	Baker, W. A. and Hitman, G. A. and Hawrami, K. and McCarthy, M. I. and Riikonen, A. and Tuomilehto‐Wolf, E. and Nissinen, A. and Tuomilehto, J. and Mohan, V. and Viswanathan, M. and Snehalatha, C. and Ramach and ran, A. and Dowse, G. K. and Zimmet, P. and Serjeantsona, S. W.	10.1111/j.1464-5491.1994.tb00252.x	Excluded	Non-relevant at title/ abstract screening
Early outcomes from the NHS Low Calorie Diet programme pilot	Diabetic Medicine	2022			Bakhai, C. and Gorton, T. and Barron, E. and Helm, C. and Willis, T. and Jebb, S. and Taylor, R. and Wilding, J. and Valabhji, J.	https://dx.doi.org/10.1111/dme.14809	Excluded	Non-relevant at title/ abstract screening
New-onset diabetes after renal transplant: The experience of a dedicated diabetes renal transplant clinic	Diabetic Medicine	2018			Bakhit, M. and V and erpuye, A. and Kon, S. P. and Vas, P. and Shah, S. and Mustafa, O. G.	https://dx.doi.org/10.1111/dme.25_13571	Excluded	Non-relevant at title/ abstract screening
Early anthropometric indicators of type 2 diabetes mellitus	Current Opinion in Endocrinology, Diabetes & Obesity	2022	29	1	Bakhtiani, P. and Geffner, M. E.	https://dx.doi.org/10.1097/MED.0000000000000698	Excluded	Non-relevant at title/ abstract screening
Changes in hippocampal volume during a preceding 10-year period do not correlate with cognitive performance and hippocampal blood‒brain barrier permeability in cognitively normal late-middle-aged men	GeroScience	2023	45	2	Bakhtiari, A. and Vestergaard, M. B. and Benedek, K. and Fagerlund, B. and Mortensen, E. L. and Osler, M. and Lauritzen, M. and Larsson, H. B. W. and Lindberg, U.	10.1007/s11357-022-00712-2	Excluded	Non-relevant at title/ abstract screening
Changes in hippocampal volume during a preceding 10-year period do not correlate with cognitive performance and hippocampal blood‒brain barrier permeability in cognitively normal late-middle-aged men	GeroScience	2023	45	2	Bakhtiari, A. and Vestergaard, M. B. and Benedek, K. and Fagerlund, B. and Mortensen, E. L. and Osler, M. and Lauritzen, M. and Larsson, H. B. W. and Lindberg, U.	10.1007/s11357-022-00712-2	Excluded	Non-relevant at title/ abstract screening
Association between ABCC8 Ala1369Ser Polymorphism (rs757110 T/G) and Type 2 Diabetes Risk in an Iranian Population: A Case-Control Study	Endocrine, Metabolic & Immune Disorders Drug Targets	2021	21	3	Bakhtiyari, A. and Haghani, K. and Bakhtiyari, S. and Zaimy, M. A. and Noori-Zadeh, A. and Gheysarzadeh, A. and Darabi, S. and Seidkhani-Nahal, A. and Amraei, M. and Alipourfard, I.	https://dx.doi.org/10.2174/1871530320666200713091827	Excluded	Non-relevant at title/ abstract screening
Population, general practitioner and practice characteristics are associated with screening procedures for microvascular complications in Type 2 diabetes care in Norway	Diabetic Medicine		36	11	Bakke, A. and Tran, A. T. and Dalen, I. and Cooper, J. G. and Lovaas, K. F. and Jenum, A. K. and Berg, T. J. and Madsen, T. V. and Nokleby, K. and Gjelsvik, B. and Claudi, T. and Skeie, S. and Carlsen, S. and S and berg, S. and Thue, G.	https://dx.doi.org/10.1111/dme.13842	Excluded	Non-relevant at title/ abstract screening
Variation in the achievement of HbA1c, blood pressure and LDL cholesterol targets in type 2 diabetes in general practice and characteristics associated with risk factor control	Diabetic Medicine	2020	37	9	Bakke, Å and Dalen, I. and Thue, G. and Cooper, J. and Skeie, S. and Berg, T. J. and Jenum, A. K. and Claudi, T. and Fjeld Løvaas, K. and S and berg, S.	10.1111/dme.14159	Excluded	Non-relevant at title/ abstract screening
The role of ethnicity on the association between sleep-disordered breathing and glucose tolerance: The multi-ethnic study of atherosclerosis (MESA)	American Journal of Respiratory and Critical Care Medicine	2014			Bakker, J. P. and Weng, J. and Wang, R. and Redline, S. and Punjabi, N. M. and Patel, S. R.		Excluded	Non-relevant at title/ abstract screening
Pathogenesis of type 2 diabetes in South Asians	European Journal of Endocrinology	2013	169	5	Bakker, L. E. H. and Sleddering, M. A. and Schoones, J. W. and Meinders, A. E. and Jazet, I. M.	10.1530/EJE-13-0307	Excluded	Non-relevant at title/ abstract screening
30 IMPACT OF FINERENONE ON CHRONIC KIDNEY DISEASE PROGRESSION IN BLACK OR AFRICAN AMERICAN PATIENTS WITH TYPE 2 DIABETES -ANALYSIS OF THE FIDELIO-DKD STUDY	American journal of kidney diseases	2021	77	4	Bakris, G. and Joseph, A. and Anker, S. and Pitt, B. and Ruilope, L. and Rossing, P. and Adler, S. and Toto, R. and Peter, K. and Schlomer, P. and et al.	10.1053/j.ajkd.2021.02.035	Excluded	Non-relevant at title/ abstract screening
Effect of calcium channel or beta-blockade on the progression of diabetic nephropathy in African Americans	Hypertension (dallas, tex. : 1979)	1997	29	3	Bakris, G. L. and Mangrum, A. and Copley, J. B. and Vicknair, N. and Sadler, R.	10.1161/01.hyp.29.3.744	Excluded	Non-relevant at title/ abstract screening
Therapeutic challenges in the obese diabetic patient with hypertension	American Journal of Medicine	1996	101	3	Bakris, G. L. and Weir, M. R. and Sowers, J. R.	10.1016/s0002-9343(96)00266-5	Excluded	Non-relevant at title/ abstract screening
Association of receptor for advanced glycation end products G82S polymorphism with chronic periodontitis in type II diabetic and non-diabetic South Indians	Gene	2019	708		Bala, S. V. and Devapriya, Appukuttan and Sangeetha, Subramaniam and Prakash, P. S. G. and Cholan, P. K. and Victor, D. J.		Excluded	Non-relevant at title/ abstract screening
Genetic variants related to cardiometabolic traits are associated to B cell function, insulin resistance, and diabetes among American Indians: The strong heart family study	Frontiers in Genetics	2018	9		Balakrishnan, P. and Vaidya, D. and Voruganti, V. S. and Haack, K. and Kent, J. W. and North, K. E. and Laston, S. and Howard, B. V. and Umans, J. G. and Lee, E. T. and Best, L. G. and MacCluer, J. W. and Cole, S. A. and Navas-Acien, A. and Franceschini, N.	https://dx.doi.org/10.3389/fgene.2018.00466	Excluded	Non-relevant at title/ abstract screening
Syndromes of Ketosis-Prone Diabetes	Transactions of the American Clinical & Climatological Association	2019	130		Balasubramanyam, A.		Excluded	Non-relevant at title/ abstract screening
Prevalence of metabolic syndrome and associated risk factors in Asian Indians	Journal of Immigrant & Minority Health	2008	10	4	Balasubramanyam, A. and Rao, S. and Misra, R. and Sekhar, R. V. and Ballantyne, C. M.		Excluded	Non-relevant at title/ abstract screening
Screening for monogenic diabetes in primary care	Primary care diabetes	2020	14	1	Baldacchino, I. and Pace, N. P. and Vassallo, J.	https://dx.doi.org/10.1016/j.pcd.2019.06.001	Excluded	Non-relevant at title/ abstract screening
Prevalence of metabolic syndrome and diabetes mellitus type-2 and their association with intake of dairy and legume in Andean communities of Ecuador	Plos One	2021	16	7	Baldeon, M. E. and Felix, C. and Fornasini, M. and Zertuche, F. and Largo, C. and Paucar, M. J. and Ponce, L. and Rangarajan, S. and Yusuf, S. and Lopez-Jaramillo, P.	10.1371/journal.pone.0254812	Excluded	Non-relevant at title/ abstract screening
A Community-Based Program to Lower Diabetes and Cardio Risk Factors in Latino Women	Communicating Nursing Research	2013	46		Baldwin, Sara		Excluded	Non-relevant at title/ abstract screening
Effectiveness of Yoga as the Public Health Intervention Module in the Management of Diabetes and Diabetes Associated Dementia in South East Asia: A Narrative Review	Neuroepidemiology	2020	54	4	Bali, P. and Kaur, N. and Tiwari, A. and Bammidi, S. and Podder, V. and Devi, C. and Kumar, S. and Sivapuram, M. and Ghani, A. and Modgil, S. and Malik, N. and An and , A.	10.1159/000505816	Excluded	Non-relevant at title/ abstract screening
Factors associated with the development of diabetes in the micronesian population of nauru	American Journal of Epidemiology	1985	122	4	Balkau, B. and King, H. and Zimmet, P. and Raper, L. R.	10.1093/oxfordjournals.aje.a114139	Excluded	Non-relevant at title/ abstract screening
Temporal effect of Afro-Caribbean race on serum pregnancy-associated plasma protein-a at 9-13 weeks' gestation in screening for aneuploidies	Fetal Diagnosis & Therapy	2012	31	3	Ball, S. and Wright, D. and Sodre, D. and Lachmann, R. and Nicolaides, K. H.	https://dx.doi.org/10.1159/000336252	Excluded	Non-relevant at title/ abstract screening
The surgical treatment of type II diabetes mellitus: changes in HOMA Insulin resistance in the first year following laparoscopic Roux-en-Y gastric bypass (LRYGB) and laparoscopic adjustable gastric banding (LAGB)	Obesity Surgery	2009	19	9	Ballantyne, G. H. and Wasielewski, A. and Saunders, J. K.	https://dx.doi.org/10.1007/s11695-009-9870-2	Excluded	Non-relevant at title/ abstract screening
One-Year Mean A1c of > 7% is Associated with Poor Bone Microarchitecture and Strength in Men with Type 2 Diabetes Mellitus	Calcified Tissue International	2022	111	3	Ballato, E. and Deepika, F. N. U. and Russo, V. and Fleires-Gutierrez, A. and Colleluori, G. and Fuenmayor, V. and Chen, R. and Villareal, D. T. and Qualls, C. and Armamento-Villareal, R.	https://dx.doi.org/10.1007/s00223-022-00993-x	Excluded	Non-relevant at title/ abstract screening
PPAR-γ Partial Agonists in Disease-Fate Decision with Special Reference to Cancer	Cells	2022	11	20	Ballav, S. and Biswas, B. and Sahu, V. K. and Ranjan, A. and Basu, S.	10.3390/cells11203215	Excluded	Non-relevant at title/ abstract screening
Cognitive behavioural therapy plus standard care versus standard care for persistent aggressive behaviour or agitation in people with schizophrenia	Cochrane Database of Systematic Reviews	2023		7	Ballesteros, J. and Moreno-Calvete, M. C. and Santos-Zorrozúa, B. and González-Fraile, E.	10.1002/14651858.CD013511.pub2	Excluded	Non-relevant at title/ abstract screening
Lifestyle-tailored interventions for South Asians with type 2 diabetes living in high-income countries: a systematic review	Acta Diabetologica	2017	54	8	Ballotari, P. and Ferrari, F. and Ballini, L. and Chiarenza, A. and Manicardi, V. and Giorgi Rossi, P.	10.1007/s00592-017-1008-8	Excluded	Non-relevant at title/ abstract screening
FTIR imaging of structural changes in visceral and subcutaneous adiposity and brown to white adipocyte transdifferentiation	Analyst	2015	140	7	Baloglu, F. K. and Garip, S. and Heise, S. and Brockmann, G. and Severcan, F.	10.1039/c4an02008a	Excluded	Non-relevant at title/ abstract screening
Somatotype characteristics of female patients with type 2 diabetes mellitus	Folia Medica	2013	55	1	Baltadjiev, A. G.		Excluded	Non-relevant at title/ abstract screening
Assessment of body composition of male patients with type 2 diabetes by bioelectrical impedance analysis	Folia Medica	2011	53	3	Baltadjiev, A. G. and Baltadjiev, G. A.		Excluded	Non-relevant at title/ abstract screening
Intrahepatic Intraductal Papillary Cystic Neoplasm of the Bile Duct: A Case Report	HPB	2021			Baltagiannis, E. G. and Kalyvioti, C. and Glantzouni, A. and Batistatou, A. and Tzimas, P. and Glantzounis, G. K.	https://dx.doi.org/10.1016/j.hpb.2021.08.587	Excluded	Non-relevant at title/ abstract screening
Diabetes mellitus is not a predictor of poor TB treatment outcomes	International Journal of Tuberculosis and Lung Disease	2023	27		Baltas, I. and Sturdy, A. and Kavallieros, K. and McGregor, A. and Corrah, T. and John, L. and Cooke, G. and Whittington, A. M.	https://dx.doi.org/10.5588/ijtld.22.0470	Excluded	Non-relevant at title/ abstract screening
Diabetic nephropathy and its risk factors in type 2-diabetic patients in Sana'a City, Yemen	World Journal of Medical Sciences	2013	9	3	Bamashmoos, M. A. and Ganem, Y.	https://dx.doi.org/10.5829/idosi.wjms.2013.9.3.7661	Excluded	Non-relevant at title/ abstract screening
Coffee consumption in NAFLD patients with lower insulin resistance is associated with lower risk of severe fibrosis	Hepatology	2012			Bambha, K. and Wilson, L. and Unalp, A. and Loomba, R. and Neuschw and er-Tetri, B. A. and Brunt, E. M. and Bass, N. M.	https://dx.doi.org/10.1002/hep.26040	Excluded	Non-relevant at title/ abstract screening
Prevalence and Associations of Type 2 Diabetes Risk and Sociodemographic Factors in Saudi Arabia: A Web-Based Cross-Sectional Survey Study	International Journal of Environmental Research and Public Health	2023	20	3	Bamogaddam, R. F. and Mohzari, Y. and Aldosari, F. M. and Alrashed, A. A. and Almulhim, A. S. and Kurdi, S. and Alohaydib, M. H. and Alotaibi, O. M. and Alotaibi, A. Z. and Alamer, A.	10.3390/ijerph20032269	Excluded	Non-relevant at title/ abstract screening
Prevalence and Associations of Type 2 Diabetes Risk and Sociodemographic Factors in Saudi Arabia: A Web-Based Cross-Sectional Survey Study	International Journal of Environmental Research and Public Health	2023	20	3	Bamogaddam, R. F. and Mohzari, Y. and Aldosari, F. M. and Alrashed, A. A. and Almulhim, A. S. and Kurdi, S. and Alohaydib, M. H. and Alotaibi, O. M. and Alotaibi, A. Z. and Alamer, A.	10.3390/ijerph20032269	Excluded	Non-relevant at title/ abstract screening
Sex differences in cardiovascular risk factors before and after the development of type 2 diabetes and risk for incident cardiovascular disease	Diabetes Research and Clinical Practice	2020	166		Bancks, M. P. and Akhabue, E. and Rana, J. S. and Reis, J. P. and Schreiner, P. J. and Yano, Y. and Lewis, C. E.	https://dx.doi.org/10.1016/j.diabres.2020.108334	Excluded	Non-relevant at title/ abstract screening
Circulating level of hepatocyte growth factor predicts incidence of type 2 diabetes mellitus: The Multi-Ethnic Study of Atherosclerosis (MESA)	Metabolism: Clinical & Experimental	2016	65	3	Bancks, M. P. and Bielinski, S. J. and Decker, P. A. and Hanson, N. Q. and Larson, N. B. and Sicotte, H. and Wassel, C. L. and Pankow, J. S.	https://dx.doi.org/10.1016/j.metabol.2015.10.023	Excluded	Non-relevant at title/ abstract screening
Epidemiology of diabetes phenotypes and prevalent cardiovascular risk factors and diabetes complications in the National Health and Nutrition Examination Survey 2003-2014	Diabetes Research and Clinical Practice	2019	158		Bancks, M. P. and Casanova, R. and Gregg, E. W. and Bertoni, A. G.		Excluded	Outcomes not stratified by ethnicity
Association of Modifiable Risk Factors in Young Adulthood With Racial Disparity in Incident Type 2 Diabetes During Middle Adulthood	JAMA	2017	318	24	Bancks, M. P. and Kershaw, K. and Carson, A. P. and Gordon-Larsen, P. and Schreiner, P. J. and Carnethon, M. R.	https://dx.doi.org/10.1001/jama.2017.19546	Excluded	Non-relevant at title/ abstract screening
Glycated hemoglobin and incident type 2 diabetes in Singaporean Chinese adults: the Singapore Chinese Health Study	PLoS ONE	2015	10	3	Bancks, M. P. and Odegaard, A. O. and Koh, WoonPuay and Yuan, J. M. and Gross, M. D. and Pereira, M. A.		Excluded	Non-relevant at title/ abstract screening
Glycated hemoglobin and all-cause and cause-specific mortality in Singaporean Chinese without diagnosed diabetes: the Singapore Chinese Health Study	Diabetes Care	2014	37	12	Bancks, Michael P. and Odegaard, Andrew O. and Pankow, James S. and Koh, Woon-Puay and Yuan, Jian-Min and Gross, Myron D. and Pereira, Mark A.	10.2337/dc14-0390	Excluded	Non-relevant at title/ abstract screening
Diagnostic dilemma of Hodgkin's lymphoma versus tuberculosis: a case report and review of the literature	Journal of Medical Case Reports	2021	15	1	Banerjee, A. and Bhuller, K. and Sudhir, R. and Bajaj, A.	https://dx.doi.org/10.1186/s13256-021-02927-x	Excluded	Non-relevant at title/ abstract screening
Association Between Epicardial Adipose Tissue and Cardiac Remodelling and Function in Type 2 Diabetes	Journal of Cardiovascular Magnetic Resonance	2024			Banerjee, A. and Yeo, J. and Cowley, A. and Ayton, S. and Brady, E. and Gulsin, G. and McCann, G. and Dattani, A.	https://dx.doi.org/10.1016/j.jocmr.2024.100318	Excluded	Non-relevant at title/ abstract screening
Beyond the Body: Using Photovoice to Explore Social Determinants of Diabetes With South Asian Adolescents in the Peel Region of Ontario, Canada	Canadian Journal of Diabetes	2024	48	2	Banerjee, A. T. and Islam, S. and Khan, A. and Hussain, N. and Ascencio, E. and Hafleen, N.	10.1016/j.jcjd.2023.11.002	Excluded	Non-relevant at title/ abstract screening
Considering the impact of type 2 diabetes mellitus-biological mechanisms in COVID-19 pathology	US Respiratory and Pulmonary Diseases	2020	5	1	Banerjee, D. and Askew, M. R. and Stephen, A. H.	https://dx.doi.org/10.17925/USPRD.2020.5.1.24	Excluded	Non-relevant at title/ abstract screening
The potential association between obstructive sleep apnea and diabetic retinopathy in severe obesity - the role of hypoxemia	PLoS ONE	2013	8	11	Banerjee, D. and Leong, W. B. and Arora, T. and Nolen, M. and Punamiya, V. and Grunstein, R. and Taheri, S.		Excluded	Non-relevant at title/ abstract screening
Does using ethnic specific criteria improve the usefulness of the term metabolic syndrome? Controversies and suggestions	International Journal of Obesity	2007	31	9	Banerjee, D. and Misra, A.	https://dx.doi.org/10.1038/sj.ijo.0803619	Excluded	Non-relevant at title/ abstract screening
Beyond LDL-c: The importance of serum oxidized LDL in predicting risk for type 2 diabetes in the middle-aged Asian Indians	Diabetes & Metabolic Syndrome	2019	13	1	Banerjee, J. and Mishra, N. and Damle, G. and Dhas, Y.	https://dx.doi.org/10.1016/j.dsx.2018.08.036	Excluded	Non-relevant at title/ abstract screening
Genetic polymorphisms of cytokine genes in type 2 diabetes mellitus	World Journal of Diabetes	2014	5	4	Banerjee, M. and Saxena, M.	https://dx.doi.org/10.4239/wjd.v5.i4.493	Excluded	Non-relevant at title/ abstract screening
Resistin: Molecular history and prognosis	Journal of Molecular Medicine	2003	81	4	Banerjee, R. R. and Lazar, M. A.	10.1007/s00109-003-0428-9	Excluded	Non-relevant at title/ abstract screening
Body composition, visceral fat, leptin, and insulin resistance in Asian Indian men	Journal of Clinical Endocrinology and Metabolism	1999	84	1	Banerji, M. A. and Faridi, N. and Atluri, R. and Chaiken, R. L. and Lebovitz, H. E.	10.1210/jc.84.1.137	Excluded	Non-relevant at title/ abstract screening
Relationship between type 2 diabetes mellitus and cognitive change in a multiethnic elderly cohort	Journal of the American Geriatrics Society		63	6	Bangen, K. J. and Gu, Y. and Gross, A. L. and Schneider, B. C. and Skinner, J. C. and Benitez, A. and Sachs, B. C. and Shih, R. and Sisco, S. and Schupf, N. and Mayeux, R. and Manly, J. J. and Luchsinger, J. A.	https://dx.doi.org/10.1111/jgs.13441	Excluded	Outcomes not stratified by ethnicity
Reduced Regional Cerebral Blood Flow Relates to Poorer Cognition in Older Adults With Type 2 Diabetes	Frontiers in Aging Neuroscience	2018	10		Bangen, K. J. and Werhane, M. L. and Weig and , A. J. and Edmonds, E. C. and Delano-Wood, L. and Thomas, K. R. and Nation, D. A. and Evangelista, N. D. and Clark, A. L. and Liu, T. T. and Bondi, M. W.	10.3389/fnagi.2018.00270	Excluded	Non-relevant at title/ abstract screening
Cardiovascular risk factors associated with diabetes in an indian community of Guadeloupe. A case control study	Diabetes and Metabolism	1999	25	5	Bangou-Brédent, J. and Szmidt-Adjidé, V. and Kangambega-Nouvier, P. and Foucan, L. and Campier, A. and Pinget, M. and Donnet, J. P.		Excluded	Non-relevant at title/ abstract screening
Pharmacy students screening for pre-diabetes/diabetes with a validated questionnaire in community pharmacies during their experiential rotation in Alberta, Canada	SAGE Open Medicine	2015	3		Banh, H. L. and Chow, S. and Li, S. and Letassy, N. and Cox, C. and Cave, A.	https://dx.doi.org/10.1177/2050312115585040	Excluded	Non-relevant at title/ abstract screening
The effect of CPAP use on insomnia among persons with type 2 diabetes and obstructive sleep apnea	American journal of respiratory and critical care medicine	2019	199	9	Baniak, L. and Sereika, S. S. and Bizhanova, Z. and Atwood, C. W. and Morris, J. L. and Stansbury, R. C. and Strollo, P. J. and Chasens, E. R.		Excluded	Non-relevant at title/ abstract screening
Untargeted approach to investigating the metabolomics profile of type 2 diabetes emiratis	Journal of Proteomics	2022	269		Banimfreg, B. H. and Shamayleh, A. and Alshraideh, H. and Semreen, M. H. and Soares, N. C.	10.1016/j.jprot.2022.104718	Excluded	Non-relevant at title/ abstract screening
Diabetes self-management training program in a community clinic improves patient outcomes at modest cost	Journal of the American Dietetic Association	2004	104	5	Banister, N. A. and Jastrow, S. T. and Hodges, V. and Loop, R. and Gillham, M. B.		Excluded	Non-relevant at title/ abstract screening
Sedentary activity associated with metabolic syndrome independent of physical activity	Diabetes Care	2011	34	2	Bankoski, A. and Harris, T. B. and McClain, J. J. and Brychta, R. J. and Caserotti, P. and Chen, K. Y. and Berrigan, D. and Troiano, R. P. and Koster, A.	https://dx.doi.org/10.2337/dc10-0987	Excluded	Non-relevant at title/ abstract screening
Implication of KCNJ11 and TCF7L2 gene variants for the predisposition of type 2 diabetes mellitus in West Bengal, India	Diabetes Epidemiology and Management	2022	6		Bankura, B. and Pattanayak, A. K. and Ghosh, S. and Guria, S. and Sinha, A. and Das, M.	https://dx.doi.org/10.1016/j.deman.2022.100066	Excluded	Non-relevant at title/ abstract screening
Sex steroid hormones, cardiovascular diseases and the metabolic syndrome	Cardiovascular & Hematological Agents in Medicinal Chemistry	2011	9	3	Banos, G. and Guarner, V. and Perez-Torres, I.		Excluded	Non-relevant at title/ abstract screening
Type 2 diabetes and risk of prostate cancer: A meta-analysis of observational studies	Prostate Cancer and Prostatic Diseases	2013	16	2	Bansal, D. and Bhansali, A. and Kapil, G. and Undela, K. and Tiwari, P.	https://dx.doi.org/10.1038/pcan.2012.40	Excluded	Non-relevant at title/ abstract screening
Agreement between framingham risk score and united kingdom prospective diabetes study risk engine in identifying high coronary heart disease risk in North Indian population	Diabetes and Metabolism Journal	2015	39	4	Bansal, D. and Nayakallu, R. S. R. and Gudala, K. and Vyamasuni, R. and Bhansali, A.	https://dx.doi.org/10.4093/dmj.2015.39.4.321	Excluded	Non-relevant at title/ abstract screening
Cardiovascular disease and diabetes in south asians: The twin epidemic	Current Diabetes Reviews	2021	17	9	Bansal, M. and Misra, A.	10.2174/1573399817666201228121145	Excluded	Non-relevant at title/ abstract screening
Effect of addition of silybin and n-acetylcysteine to renin-angiotensin system inhibitors on albuminuria in type 2 diabetic patients with overt nephropathy: A randomized controlled trial	Journal of the American Society of Nephrology	2017			Bansal, S. and Hu, S. L. and Lee, S. and Debnath, S. and Cunningham, S. E. and Velagapudi, C.		Excluded	Non-relevant at title/ abstract screening
Exploring the relationship of relative telomere length and the epigenetic clock in the lipidcardio cohort	International Journal of Molecular Sciences	2019	20	12	Banszerus, V. L. and Vetter, V. M. and Salewsky, B. and Konig, M. and Demuth, I.	https://dx.doi.org/10.3390/ijms20123032	Excluded	Non-relevant at title/ abstract screening
Burden of Metabolic Syndrome Among a Low-Income Population in China: A Population-Based Cross-Sectional Study	Diabetes Metabolic Syndrome and Obesity-Targets and Therapy	2022	15		Bao, J. and Wang, L. F. and Hu, P. and Liu, J. and Tu, J. and Wang, J. H. and Li, J. D. and Ning, X. J.	10.2147/DMSO.S377490	Excluded	Non-relevant at title/ abstract screening
Association of Type 2 Diabetes Genetic Variants with Breast Cancer Survival among Chinese Women	Plos One	2015	10	2	Bao, P. P. and Zhao, Z. G. and Gao, Y. T. and Zheng, Y. and Zhang, B. and Cai, H. and Zheng, W. and Shu, X. O. and Lu, W.	10.1371/journal.pone.0117419	Excluded	Non-relevant at title/ abstract screening
Pre-pregnancy nut and peanut butter consumption and the risk of gestational diabetes mellitus	American Journal of Epidemiology	2012			Bao, W. and Bowers, K. and Tobias, D. K. and Hu, F. B. and Zhang, C.	https://dx.doi.org/10.1093/aje/kws258	Excluded	Non-relevant at title/ abstract screening
Adherence to low-carbohydrate dietary pattern and long-term risk of type 2 diabetes among women with a history of gestational diabetes: A prospective cohort study	Diabetes	2015			Bao, W. and Li, S. and Chavarro, J. E. and Tobias, D. K. and Zhu, Y. and Hu, F. B.	https://dx.doi.org/10.2337/db1514721800	Excluded	Non-relevant at title/ abstract screening
Plasma heme oxygenase-1 concentration in relation to impaired glucose regulation in a non-diabetic Chinese population	PLoS ONE [Electronic Resource]	2012	7	3	Bao, W. and Rong, S. and Zhang, M. and Yu, X. and Zhao, Y. and Xiao, X. and Yang, W. and Wang, D. and Yao, P. and Hu, F. B. and Liu, L.	https://dx.doi.org/10.1371/journal.pone.0032223	Excluded	Non-relevant at title/ abstract screening
Replication study of novel risk variants in six genes with type 2 diabetes and related quantitative traits in the Han Chinese lean individuals	Molecular Biology Reports	2012	39	3	Bao, X. Y. and Peng, B. and Yang, M. S.	https://dx.doi.org/10.1007/s11033-011-0995-8	Excluded	Non-relevant at title/ abstract screening
Association between Type 2 Diabetes and CDKN2A/B: a meta-analysis study	Molecular Biology Reports	2012	39	2	Bao, XiaoYun and Xie, Cui and Yang, MaoSheng		Excluded	Non-relevant at title/ abstract screening
High prevalence of comorbid autoimmune diseases in adults with type 1 diabetes from the HealthFacts database	Journal of Diabetes	2019	11	4	Bao, Y. C. K. and Weide, L. G. and Ganesan, V. C. and Jakhar, I. and McGill, J. B. and Sahil, S. and Cheng, A. L. and Gaddis, M. and Drees, B. M.	10.1111/1753-0407.12856	Excluded	Non-relevant at title/ abstract screening
Association of Retinopathy and Insulin Resistance: NHANES 2005-2008	Current Eye Research	2020	45	2	Bao, Y. K. and Yan, Y. and Wilson, B. and Gordon, M. O. and Semenkovich, C. F. and Rajagopal, R.	10.1080/02713683.2019.1659977	Excluded	Non-relevant at title/ abstract screening
Perceived body image among African Americans with type 2 diabetes	Patient Education and Counseling	2006	60	2	Baptiste-Roberts, K. and Gary, T. L. and Bone, L. R. and Hill, M. N. and Brancati, F. L.	https://dx.doi.org/10.1016/j.pec.2005.01.004	Excluded	Non-relevant at title/ abstract screening
Assessing the knowledge, attitudes and understanding of type 2 diabetes amongst ethnic groups in Glasgow, Scotland	Practical Diabetes International	2004	21	4	Baradaran, H. and Knill-Jones, R.	https://dx.doi.org/10.1002/pdi.619	Excluded	Non-relevant at title/ abstract screening
Two-year evaluation of the San Diego fatty liver screening program at a large suburban primary care practice: Lessons learned and next steps	Hepatology v70 suppl.1 2019	2019			Barakat, F. and Santos, J. and Abdelgelil, N. and Hefner, A. M. and Hall, K. and Catherine, H. and Soto, C. and Pozza, R. S. and Hassanein, T. I.		Excluded	Non-relevant at title/ abstract screening
Intelligible support vector machines for diagnosis of diabetes mellitus	IEEE Transactions on Information Technology in Biomedicine	2010	14	4	Barakat, N. and Bradley, A. P. and Barakat, M. N. H.	10.1109/TITB.2009.2039485	Excluded	Non-relevant at title/ abstract screening
What do we know about gestational diabetes mellitus and risk for postpartum depression among ethnically diverse low-income women in the USA? [References]	Archives of Women's Mental Health	2014	17	6	Barakat, Suzanne and Martinez, Diana and Thomas, Melanie and H and ley, Margaret	https://dx.doi.org/10.1007/s00737-014-0460-5	Excluded	Non-relevant at title/ abstract screening
Increased Prevalence of Obesity/Type 2 Diabetes and Lower Levels of Lithium in Rural Texas Counties May Explain Greater Alzheimer's Disease Risk	Journal of Alzheimer's Disease	2018	64	1	Baranowski, B. J. and Hayward, G. C. and Fajardo, V. A. and MacPherson, R. E. K.	https://dx.doi.org/10.3233/JAD-171150	Excluded	Non-relevant at title/ abstract screening
Presence of diabetes risk factors in a large U.S. eighth-grade cohort	Diabetes Care	2006	29	2	Baranowski, T. and Baranowski, J. and Canada, A. and Cullen, K. and Jago, R. and Missaghian, M. and Thompson, D. and Thompson, V. and Walker, B. and Cooper, D. M. and Bassin, S. and Blackler, K. and Culler, F. and Ford, D. and Galassetti, P. and Harrell, J. and McMurray, R. G. and Buse, J. and Morris, M. A. and Kirby, K. and Hirst, K. and Edelstein, S. and El Ghormli, L. and Grau, S. and Pyle, L.…	10.2337/diacare.29.02.06.dc05-1037	Excluded	Non-relevant at title/ abstract screening
Fib-4 and nafld fibrosis scores are poor predictors for liver fibrosis in patients with type 2 diabetes mellitus	Hepatology	2020			Barbara, M. and Alkhouri, N. and Hashim, M. and M, M. Hassan and P, K. Jalal	https://dx.doi.org/10.1002/hep.31579	Excluded	Non-relevant at title/ abstract screening
The performance of the NAFLD fibrosis score in hispanics with type 2 diabetes and biopsy-proven NAFLD	American Journal of Gastroenterology	2019			Barbara, M. and Annunziata, G. and Noureddin, M. and Alkhouri, N.	https://dx.doi.org/10.14309/01.ajg.0000593512.60232.a8	Excluded	Non-relevant at title/ abstract screening
Residential segregation is associated with uncontrolled diabetes among Brazilian adults: The Brazilian longitudinal study of adult health (ELSA-Brasil)	Circulation	2020			Barber, S. and Guimaraes, J. and Leticia, C. and Amie, D. and Granche, J. and Griep, R. and Fonseca, M. and Schmidt, M. and Diez Roux, A. V. and Chor, D.	https://dx.doi.org/10.1161/circ.141.suppl_1.P295	Excluded	Non-relevant at title/ abstract screening
Prospective validation of the leicester/diabetes UK risk assessment for diagnosis of type 2 diabetes	Diabetic Medicine	2016			Barber, S. R. and Dhalwani, N. N. and Davies, M. J. and Khunti, K. and Gray, L. J.	https://dx.doi.org/10.1111/dme.13_13047	Excluded	Non-relevant at title/ abstract screening
Association of Granuloma Annulare With Type 2 Diabetes, Hyperlipidemia, Autoimmune Disorders, and Hematologic Malignant Neoplasms	JAMA Dermatology	2021	157	7	Barbieri, J. S. and Rosenbach, M. and Rodriguez, O. and Margolis, D. J.	https://dx.doi.org/10.1001/jamadermatol.2021.1805	Excluded	Non-relevant at title/ abstract screening
Identification of novel candidate markers of type 2 diabetes and obesity in Russia by exome sequencing with a limited sample size	Genes	2018	9	8	Barbitoff, Y. A. and Serebryakova, E. A. and Nasykhova, Y. A. and Predeus, A. V. and Polev, D. E. and Shuvalova, A. R. and Vasiliev, E. V. and Urazov, S. P. and Sarana, A. M. and Scherbak, S. G. and Gladyshev, D. V. and Pokrovskaya, M. S. and Sivakova, O. V. and Meshkov, A. N. and Drapkina, O. M. and Glotov, O. S. and Glotov, A. S.	https://dx.doi.org/10.3390/genes9080415	Excluded	Non-relevant at title/ abstract screening
Nonalcoholic Fatty Liver Disease Screening in Type 2 Diabetes Mellitus Patients in the Primary Care Setting	Hepatology Communications	2021	5	2	Barbosa, J. V. and Lai, M.	https://dx.doi.org/10.1002/hep4.1618	Excluded	Non-relevant at title/ abstract screening
Effect of empagliflozin on cardiac remodelling in South Asian and non-South Asian individuals: insights from the EMPA-HEART CardioLink-6 randomised clinical trial	BMC Cardiovascular Disorders	2023	23	1	Barbour, W. and Wolff, E. and Puar, P. and Hibino, M. and Bakbak, E. and Krishnaraj, A. and Verma, R. and Verma, M. and Quan, A. and Yan, A. T. and Connelly, K. A. and Teoh, H. and Mazer, C. D. and Verma, S.	https://dx.doi.org/10.1186/s12872-023-03549-5	Excluded	Non-relevant at title/ abstract screening
COVID-19 in patients with paroxysmal nocturnal haemoglobinuria: an Italian multicentre survey	British Journal of Haematology	2021	194	5	Barcellini, W. and Fattizzo, B. and Giannotta, J. A. and Quattrocchi, L. and Aydin, S. and Barone, F. and Carbone, C. and Pomponi, F. and Metafuni, E. and Beggiato, E. and Sica, S. and Bona, E. di and Lanza, F. and Notaro, R. and Iori, A. P.		Excluded	Non-relevant at title/ abstract screening
The Costs of Nephropathy in Type II Diabetes	PharmacoEconomics	1995	8	1	Barch-Johnsen, K.	10.2165/00019053-199500081-00009	Excluded	Non-relevant at title/ abstract screening
Glycemic index, dietary fiber, and risk of type 2 diabetes in a cohort of older Australians	Diabetes Care	2007	30	11	Barclay, A. W. and Flood, V. M. and Rochtchina, E. and Mitchell, P. and Br and -Miller, J. C.		Excluded	Non-relevant at title/ abstract screening
Gut microbiota varies by opioid use, circulating leptin and oxytocin in African American men with diabetes and high burden of chronic disease	PLoS ONE	2018	13	3	Barengolts, E. and Green, S. J. and Eisenberg, Y. and Akbar, A. and Reddivari, B. and Layden, B. T. and Dugas, L. and Chlipala, G.	https://dx.doi.org/10.1371/journal.pone.0194171	Excluded	Non-relevant at title/ abstract screening
Warfarin-it's not just bleeding risk	Journal of General Internal Medicine	2019			Barger, A. and Oakl and , H.	https://dx.doi.org/10.1007/11606.1525-1497	Excluded	Non-relevant at title/ abstract screening
Metabolic syndrome among rural Indian adults	Clinical Nutrition ESPEN	2018	23		Barik, A. and Das, K. and Chowdhury, A. and Rai, R. K.	https://dx.doi.org/10.1016/j.clnesp.2017.11.002	Excluded	Non-relevant at title/ abstract screening
Translation and cultural adaptation into Brazilian Portuguese of the Finnish diabetes risk score (Findrisc) and reliability assessment	Revista Brasileira de Epidemiologia	2020	23		Barim, E. M. and McLellan, K. C. P. and Ribeiro, R. S. and de Carvalho, J. A. M. and Lindström, J. and Tuomilehto, J. and Corrente, J. E. and Murta-Nascimento, C.	10.1590/1980-549720200060	Excluded	Non-relevant at title/ abstract screening
The prevalence of the 65-kilodalton isoform of glutamic acid decarboxylase autoantibodies by glucose tolerance status in elderly patients from the cardiovascular health study	Journal of Clinical Endocrinology & Metabolism	2006	91	8	Barinas-Mitchell, E. and Kuller, L. H. and Pietropaolo, S. and Zhang, Y. J. and Henderson, T. and Pietropaolo, M.	10.1210/jc.2005-2667	Excluded	Non-relevant at title/ abstract screening
Ketosis-prone type 2 diabetes among newly diagnosed adult caucasian patients: A follow-up study	Diabetes	2016			Barkai, L. J. and Gombos, T. and Lukacs, K. and Sipter, E. and Palik, E. and Karadi, I. and Panczel, P. and Hosszufalusi, N.	https://dx.doi.org/10.2337/db16-2367-2454	Excluded	Non-relevant at title/ abstract screening
Risk factors for type 2 diabetes after gestational diabetes: A population-based cohort study	The Lancet	2017			Barker, J. and Su, F. and Alwan, N. A.		Excluded	Non-relevant at title/ abstract screening
Intravascular large B-cell lymphoma: Representative cases and approach to diagnosis	BMJ Case Reports	2021	14	11	Barker, J. L. and Swarup, O. and Puliyayil, A.	https://dx.doi.org/10.1136/bcr-2021-244069	Excluded	Non-relevant at title/ abstract screening
Suicide and Self-inflicted Injury in Diabetes: A Balancing Act	Journal of Diabetes Science and Technology		14	6	Barnard-Kelly, K. D. and Naranjo, D. and Majidi, S. and Akturk, H. K. and Breton, M. and Courtet, P. and Olie, E. and Lal, R. A. and Johnson, N. and Renard, E.	https://dx.doi.org/10.1177/1932296819891136	Excluded	Non-relevant at title/ abstract screening
Cyclophosphamide for connective tissue disease–associated interstitial lung disease	Cochrane Database of Systematic Reviews	2018		1	Barnes, H. and Holl and , A. E. and Westall, G. P. and Goh, N. S. L. and Glaspole, I. N.	10.1002/14651858.CD010908.pub2	Excluded	Non-relevant at title/ abstract screening
Dyslipidaemia in ethnic populations: Special considerations	British Journal of Cardiology	2005	12	2	Barnett, A. H.		Excluded	Non-relevant at title/ abstract screening
Linagliptin for the treatment of type 2 diabetes mellitus: A drug safety evaluation	Expert Opinion on Drug Safety	2015	14	1	Barnett, A. H.	10.1517/14740338.2014.971008	Excluded	Non-relevant at title/ abstract screening
Type 2 diabetes and cardiovascular risk in the UK south Asian community	Diabetologia	2006	49	10	Barnett, A. H. and Dixon, A. N. and Bellary, S. and Hanif, M. W.	10.1007/s00125-006-0325-1	Excluded	Non-relevant at title/ abstract screening
A regional comparison of developing diabetes among VA patients exposed to typical and atypical antipsychotics relative to corticosteroids and proton pump inhibitors	Annals of Clinical Psychiatry	2006	18	1	Barnett, M. and Argo, T. and Alex and er, B. and Perry, P.	10.1185/030079906X112705	Excluded	Non-relevant at title/ abstract screening
The G972R variant of the insulin receptor substrate-1 (IRS-1) gene, body fat distribution and insulin-resistance	Diabetologia	2001	44	3	Baroni, M. G. and Arca, M. and Sentinelli, F. and Buzzetti, R. and Capici, F. and Lovari, S. and Vitale, M. and Romeo, S. and Di Mario, U.		Excluded	Non-relevant at title/ abstract screening
Association of the insertion/deletion polymorphism of the angiotensin-converting enzyme gene with type 2 diabetes in two ethnic groups of Jerba Island in Tunisia	Journal of the Renin-Angiotensin-Aldosterone System	2009	10	1	Baroudi, T. and Bouhaha, R. and Moran-Moguel, C. and Sanchez-Corona, J. and Ben Maiz, H. and Kammoun Abid, H. and Benammar-Elgaaied, A.	https://dx.doi.org/10.1177/1470320309102314	Excluded	Non-relevant at title/ abstract screening
Collaborative research and actions on both sides of the US-Mexico border to counteract type 2 diabetes in people of Mexican origin	Globalization and Health	2018	14	84	Barquera, S. and Schillinger, D. and Aguilar-Salinas, C. A. and Schenker, M. and Rodriguez, L. A. and Hern and ez-Alcaraz, C. and Sepulveda-Amor, J.		Excluded	Non-relevant at title/ abstract screening
HbA1c and Gestational Weight Gain Are Factors that Influence Neonatal Outcome in Mothers with Gestational Diabetes	Journal of Women's Health	2016	25	6	Barquiel, B. and Herranz, L. and Hillman, N. and Burgos, M. A. and Gr and e, C. and Tukia, K. M. and Bartha, J. L. and Pallardo, L. F.	https://dx.doi.org/10.1089/jwh.2015.5432	Excluded	Non-relevant at title/ abstract screening
High Baseline Levels of Tumor Necrosis Factor Receptor 1 Are Associated With Progression of Kidney Disease in Indigenous Australians With Diabetes: The eGFR Follow-up Study	Diabetes Care	2018	41	4	Barr, E. L. M. and Barzi, F. and Hughes, J. T. and Jerums, G. and Hoy, W. E. and O'Dea, K. and Jones, G. R. D. and Lawton, P. D. and Brown, A. D. H. and Thomas, M. and Ekinci, E. I. and Sinha, A. and Cass, A. and MacIsaac, R. J. and Maple-Brown, L. J.	https://dx.doi.org/10.2337/dc17-1919	Excluded	Non-relevant at title/ abstract screening
Bariatric Surgery Outcomes in Appalachia Influenced by Surgery Type, Diabetes, and Depression	Obesity Surgery		29	4	Barr, M. L. and Tabone, L. E. and Cox, S. J. and Brode, C. and Szoka, N. and Olfert, I. M. and Davisson, L. and Olfert, M. D.	https://dx.doi.org/10.1007/s11695-018-03650-1	Excluded	Non-relevant at title/ abstract screening
Assessment of new onset diabetes and statin medication utilization	Value in Health	2017			Barr, P. and Patel, B.		Excluded	Non-relevant at title/ abstract screening
Association of the rs7903146 single nucleotide polymorphism at the Transcription Factor 7-like 2 (TCF7L2) locus with type 2 diabetes in Brazilian subjects	Arquivos Brasileiros De Endocrinologia E Metabologia	2012	56	8	Barra, G. B. and Dutra, L. A. S. and Watanabe, S. C. and Costa, P. G. G. and da Cruz, P. S. M. and Azevedo, M. F. and Amato, A. A.	10.1590/S0004-27302012000800003	Excluded	Non-relevant at title/ abstract screening
Hypoglycemia reporting in primary care visits for patients with diabetes	NeuroQuantology	2022	20	13	Barragan, M. F. L. and Serrano, K. I. H. and Solissolis, O. C.	https://dx.doi.org/10.14704/NQ.2022.20.13.NQ88039	Excluded	Non-relevant at title/ abstract screening
Influence of Demographic and Lifestyle Variables on Plasma Magnesium Concentrations and Their Associations with Cardiovascular Risk Factors in a Mediterranean Population	Nutrients	2020	12	4	Barragan, R. and Llopis, J. and Portoles, O. and Sorli, J. V. and Coltell, O. and Rivas-Garcia, L. and Asensio, E. M. and Ortega-Azorin, C. and Corella, D. and Sanchez-Gonzalez, C.	https://dx.doi.org/10.3390/nu12041018	Excluded	Non-relevant at title/ abstract screening
The nature and characteristics of hypertriglyceridemia in a large cohort with type 2 diabetes	Journal of Diabetes & its Complications	2023	37	2	Barrera Echegoyen, F. X. and Szeto, A. and Mendez, A. J. and Garg, R. and Goldberg, R. B.	https://dx.doi.org/10.1016/j.jdiacomp.2022.108387	Excluded	Non-relevant at title/ abstract screening
The nature and characteristics of hypertriglyceridemia in a large cohort with type 2 diabetes	Journal of Diabetes & its Complications	2023	37	2	Barrera Echegoyen, F. X. and Szeto, A. and Mendez, A. J. and Garg, R. and Goldberg, R. B.	https://dx.doi.org/10.1016/j.jdiacomp.2022.108387	Excluded	Non-relevant at title/ abstract screening
Serum 25-hydroxyvitamin d levels and youth-onset type 2 diabetes: a two-sample Mendelian randomization study	Nutrients	2023	15	4	Barrera, B. de la and Manousaki, D.	http://dx.doi.org/10.3390/nu15041016	Excluded	Non-relevant at title/ abstract screening
Bazedoxifene and conjugated estrogen prevent diet-induced obesity, hepatic steatosis, and type 2 diabetes in mice without impacting the reproductive tract	American Journal of Physiology-Endocrinology and Metabolism	2014	307	3	Barrera, J. and Chambliss, K. L. and Ahmed, M. and Tanigaki, K. and Thompson, B. and McDonald, J. G. and Mineo, C. and Shaul, P. W.	10.1152/ajpendo.00653.2013	Excluded	Non-relevant at title/ abstract screening
Health psychology in practice: Adaptation of an intervention for Latinas with Type 2 diabetes	Bernal, Guillermo [Ed]; Domenech Rodriguez, Melanie M [Ed]. (2012)	2012			Barrera, Manuel, Jr. and Toobert, Deborah J. and Strycker, Lisa A. and Osuna, Diego	https://dx.doi.org/10.1037/13752-006	Excluded	Non-relevant at title/ abstract screening
Goal attainment in cardiovascular prevention in diabetes: Results of the Brazilian diabetes study	Atherosclerosis	2020			Barreto, J. and Luchiari, B. M. and Breder, I. and Cunha, J. and Munhoz, D. and Kimura, S. and Machado, G. and Oliveira, D. C. and Quinaglia, T. and Carvalho, L. S. and Junior, W. N. and Sposito, A.	https://dx.doi.org/10.1016/j.atherosclerosis.2020.10.614	Excluded	Non-relevant at title/ abstract screening
Obstructive Sleep Apnea and Wake-up Stroke – A 12 Months Prospective Longitudinal Study	Journal of Stroke and Cerebrovascular Diseases	2020	29	5	Barreto, P. R. and Diniz, D. L. D. O. and Lopes, J. P. and Barroso, M. C. and Daniele, T. M. D. C. and de Bruin, P. F. C. and de Bruin, V. M. S.	10.1016/j.jstrokecerebrovasdis.2019.104564	Excluded	Non-relevant at title/ abstract screening
Probable Dapagliflozin-Associated Acute Pancreatitis	Diabetes Spectrum	2022	35	2	Barrett, A. D. and Pitts, M. A. and Myers, E. M. and Johnson, J. L.	https://dx.doi.org/10.2337/DS21-0025	Excluded	Non-relevant at title/ abstract screening
Intensive Care Unit Admission, Mechanical Ventilation, and Mortality Among Patients With Type 1 Diabetes Hospitalized for COVID-19 in the U.S	Diabetes Care	2021	44	8	Barrett, C. E. and Park, J. and Kompaniyets, L. and Baggs, J. and Cheng, Y. J. and Zhang, P. and Imperatore, G. and Pavkov, M. E.	https://dx.doi.org/10.2337/dc21-0604	Excluded	Non-relevant at title/ abstract screening
Assessing the use of prescription drugs and dietary supplements in obese respondents in the National Health and Nutrition Examination Survey	PLoS ONE	2022	17	6	Barrett, L. A. and Xing, AiWen and Sheffler, J. and Steidley, E. and Adam, T. J. and Zhang, Rui and He, Zhe		Excluded	Non-relevant at title/ abstract screening
A cross-sectional study of Jamaican adolescents' risk for type 2 diabetes and cardiovascular diseases	BMJ Open	2013	3	7	Barrett, S. C. and Huffman, F. G. and Johnson, P. and Campa, A. and Magnus, M. and Ragoobirsingh, D.	https://dx.doi.org/10.1136/bmjopen-2013-002817	Excluded	Non-relevant at title/ abstract screening
Patient Determinants for Histologic Diagnosis of NAFLD in the Real World: A TARGET-NASH Study	Hepatology Communications	2021	5	6	Barritt, A. S. and Watkins, S. and Gitlin, N. and Klein, S. and Lok, A. S. and Loomba, R. and Schoen, C. and Reddy, K. R. and Trinh, H. N. and Mospan, A. R. and Vos, M. B. and Weiss, L. M. and Cusi, K. and Neuschw and er-Tetri, B. A. and Sanyal, A. J.	https://dx.doi.org/10.1002/hep4.1689	Excluded	Non-relevant at title/ abstract screening
Type 1 and Type 2 diabetes and COVID-19 related mortality in England: a whole population study	Diabetes & Primary Care	2020	22	3	Barron, Emma and Bakhai, Chirag and Kar, Partha and Weaver, Andy and Bradley, Dominique and Ismail, Hassan and Knighton, Peter and Holman, Naomi and Khunti, Kamlesh and Satta, Naveed and Wareham, Nick and Young, Bob and Valabhji, Jonathan		Excluded	Non-relevant at title/ abstract screening
Genomic ancestry and metabolic syndrome in type 1 diabetes in Brazil	Diabetology and Metabolic Syndrome	2019			Barros, B. S. V. and De Melo, L. G. N. and Pizarro, M. H. and Santos, D. C. and Muniz, L. H. and Silva, D. A. and Porto, L. C. and Gomes, M. B.	https://dx.doi.org/10.1186/s13098-019-0473-3	Excluded	Non-relevant at title/ abstract screening
Genomic ancestry and metabolic syndrome in individuals with type 1 diabetes from an admixed population: a multicentre, cross-sectional study in Brazil	Diabetic Medicine	2021	38		Barros, B. S. V. and Santos, D. C. and Melo, L. G. N. and Pizarro, M. H. and Muniz, L. H. and Silva, D. A. and Porto, L. C. and Gomes, M. B.		Excluded	Non-relevant at title/ abstract screening
Cat and/or Dog Ownership, Cardiovascular Disease, and Obesity: A Systematic Review	Veterinary Sciences	2021	8	12	Barroso, C. S. and Brown, K. C. and Laubach, D. and Souza, M. and Daugherty, L. M. and Dixson, M.	10.3390/vetsci8120333	Excluded	Non-relevant at title/ abstract screening
Novel locus discovery through trans-ethnic association analyses of glycaemic traits using densely imputed genetic data	Diabetologia	2017			Barroso, I.	https://dx.doi.org/10.1007/s00125-017-4350-z	Excluded	Non-relevant at title/ abstract screening
Candidate gene association study in type 2 diabetes indicates a role for genes involved in beta-cell function as well as insulin action	PLoS Biology	2003	1	1	Barroso, I. and Luan, J. and Middelberg, R. P. S. and Harding, A. H. and Franks, P. W. and Jakes, R. W. and Clayton, D. and Schafer, A. J. and O'Rahilly, S. and Wareham, N. J.	https://dx.doi.org/10.1371/journal.pbio.0000020	Excluded	Non-relevant at title/ abstract screening
Population-specific risk of type 2 diabetes conferred by HNF4A P2 promoter variants: a lesson for replication studies	Diabetes	2008	57	11	Barroso, I. and Luan, J. and Wheeler, E. and Whittaker, P. and Wasson, J. and Zeggini, E. and Weedon, M. N. and Hunt, S. and Venkatesh, R. and Frayling, T. M. and Delgado, M. and Neuman, R. J. and Zhao, J. and Sherva, R. and Glaser, B. and Walker, M. and Hitman, G. and McCarthy, M. I. and Hattersley, A. T. and Permutt, M. A. and Wareham, N. J. and Deloukas, P.	https://dx.doi.org/10.2337/db08-0719	Excluded	Non-relevant at title/ abstract screening
Diabetes mellitus and cognition: is there a link?	Psychologie & Neuropsychiatrie Du Vieillissement	2008	6	3	Barrou, Z. and Lemaire, A. and Boddaert, J. and Verny, M.	10.1684/pnv.2008.0136	Excluded	Non-relevant at title/ abstract screening
How do UK general practice staff understand and manage prediabetes? A focus group study	BJGP Open	2022	6	2	Barry, E. and Greenhalgh, T.	10.3399/BJGPO.2021.0166	Excluded	Non-relevant at title/ abstract screening
An umbrella review of the effectiveness of fiscal and pricing policies on food and non-alcoholic beverages to improve health	Obesity Reviews	2023	24		Barry, L. E. and Kee, F. and Woodside, J. and Clarke, M. and Cawley, J. and Doherty, E. and Crealey, G. E. and Duggan, J. and O'Neill, C.	https://dx.doi.org/10.1111/obr.13570	Excluded	Non-relevant at title/ abstract screening
Food 4 Health - He Oranga Kai: Assessing the efficacy, acceptability and economic implications of Lactobacillus rhamnosus HN001 and beta-glucan to improve glycated haemoglobin, metabolic health, and general well-being in adults with pre-diabetes: study protocol for a 2 x 2 factorial design, paral...	Trials [Electronic Resource]	2019	20	1	Barthow, C. and Hood, F. and McKinlay, E. and Hilder, J. and Cleghorn, C. and Huthwaite, M. and Weatherall, M. and Parry-Strong, A. and Pullon, S. and Gray, B. and Wickens, K. and Crane, J. and Krebs, J.	https://dx.doi.org/10.1186/s13063-019-3553-7	Excluded	Non-relevant at title/ abstract screening
They're sicker than we think: an exploratory study profiling the cardio-metabolic health in a sample of adults with pre-diabetes in Aotearoa New Zealand	Journal of Primary Health Care	2022	14	3	Barthow, C. and Pullon, S. and Weatherall, M. and Krebs, J.	https://dx.doi.org/10.1071/HC22068	Excluded	Non-relevant at title/ abstract screening
Impact of metformin on malignancy in solid organ transplantation	Clinical Transplantation	2020	34	6	Bartlett, F. and January, S. and Pottebaum, A. and Horwedel, T. and Malone, A. F.	https://dx.doi.org/10.1111/ctr.13851	Excluded	Non-relevant at title/ abstract screening
Clinical Inertia in a Randomized Trial of Telemedicine-Based Chronic Disease Management: Lessons Learned	Telemedicine Journal & E-Health	2018	24	10	Barton, A. B. and Okorodudu, D. E. and Bosworth, H. B. and Crowley, M. J.	https://dx.doi.org/10.1089/tmj.2017.0184	Excluded	Non-relevant at title/ abstract screening
Diabetes in HFE Hemochromatosis	Journal of Diabetes Research	2017			Barton, J. C. and Acton, R. T.	https://dx.doi.org/10.1155/2017/9826930	Excluded	Non-relevant at title/ abstract screening
Non-alcoholic fatty liver disease in hemochromatosis probands with iron overload and <i>HFE</i> p.C282Y/p.C282Y	Bmc Gastroenterology	2023	23	1	Barton, J. C. and Barton, J. C. and Acton, R. T.	10.1186/s12876-023-02763-x	Excluded	Non-relevant at title/ abstract screening
Dysglycemia in adults at risk for or living with non-insulin treated type 2 diabetes: Insights from continuous glucose monitoring	EClinicalMedicine	2021	35		Barua, S. and Sabharwal, A. and Glantz, N. and Conneely, C. and Larez, A. and Bevier, W. and Kerr, D.	https://dx.doi.org/10.1016/j.eclinm.2021.100853	Excluded	Non-relevant at title/ abstract screening
Changing trends of plasma Glucose and serum Insulin levels among adult males of native Mising population of Assam: A Ten year follow up study	Indian Journal of Clinical Biochemistry	2018			Baruah, H. and B and yopadhyay, D. and Borkotoki, S. and Bhattacharyya, K. and Sharma, D. and Saharia, K. and Taliyan, S. and Gupta, B. K.	https://dx.doi.org/10.1007/s12291-018-0795-1	Excluded	Non-relevant at title/ abstract screening
Cervical cancer screening among patients with physical disability	Journal of Women's Health	2022	31	8	Baruch, L. and Bilitzky-Kopit, A. and Rosen, K. and Adler, L.		Excluded	Non-relevant at title/ abstract screening
End of Life Care and Decision Making for Patients with Limited English Proficiency		2019		27668720	Barwise, Amelia and Wiel and , Mark and Gajic, Ognjen		Excluded	Non-relevant at title/ abstract screening
Brain MRI Volume Findings in Diabetic Adults With Albuminuria: The ACCORD-MIND Study	Journals of Gerontology Series a-Biological Sciences and Medical Sciences	2016	71	6	Barzilay, J. I. and Morgan, T. M. and Murray, A. M. and Bryan, R. N. and Williamson, J. D. and Schnall, A. and Launer, L. J.	10.1093/gerona/glv187	Excluded	Non-relevant at title/ abstract screening
A case of glycogenic hepatopathy with severe transaminitis in a newly diagnosed type 2 diabetes patient	American Journal of the Medical Sciences	2023			Basbayraktar, B. and Mola De La Rosa, A. and McMaster, K.	https://dx.doi.org/10.1016/S0002-9629%2823%2900649-3	Excluded	Non-relevant at title/ abstract screening
A case of glycogenic hepatopathy with severe transaminitis in a newly diagnosed type 2 diabetes patient	American Journal of the Medical Sciences	2023	365		Basbayraktar, B. and Mola De La Rosa, A. and McMaster, K.	https://dx.doi.org/10.1016/S0002-9629%2823%2900649-3	Excluded	Non-relevant at title/ abstract screening
Prevalence of newly detected diabetes in pregnancy in Qatar, using universal screening	PLoS ONE	2019	13	8	Bashir, M. and Abdel-Rahman, M. E. and Aboulfotouh, M. and Eltaher, F. and Omar, K. and Babarinsa, I. and Appiah-Sakyi, K. and Sharaf, T. and Azzam, E. and Abukhalil, M. and Boumedjane, M. and Yousif, W. and Ahmed, W. and Khan, S. and Konje, J. C. and Abou-Samra, A. B.	10.1371/journal.pone.0201247	Excluded	Non-relevant at title/ abstract screening
The relationship between diabetes and depressive symptoms in men with or at risk for HIV	Antiviral Therapy	2019			Basil, R. C. and Brown, T. T. and Haberlen, S. and Rubin, L. H. and Plankey, M. and Becker, J. and Lake, J. E. and Palella, F. J. and Sarkar, S.		Excluded	Non-relevant at title/ abstract screening
Health status of Hispanic elders	Clinics in Geriatric Medicine	1995	11	1	Bassford, T. L.	10.1016/s0749-0690(18)30306-9	Excluded	Non-relevant at title/ abstract screening
A comprehensive analysis of genetic risk for metabolic syndrome in the Egyptian population via allele frequency investigation and Missense3D predictions	Scientific Reports	2023	13	11	Bassyouni, M. and Mysara, M. and Wohlers, I. and Busch, H. and Saber-Ayad, M. and El-Hadidi, M.	http://dx.doi.org/10.1038/s41598-023-46844-z	Excluded	Non-relevant at title/ abstract screening
Comparative effectiveness of gastric bypass and sleeve gastrectomy on predicted 10-year risk of cardiovascular disease 5 years after surgery	Surgery for Obesity & Related Diseases	2022	18	6	Basu, A. and Barton, L. J. and Fischer, H. and Reynolds, K. and Arterburn, D. E. and Barthold, D. and Courcoulas, A. and Crawford, C. L. and Fedorka, P. N. and Kim, B. B. and Mun, E. C. and Murali, S. B. and Zane, R. E. and Coleman, K. J.	https://dx.doi.org/10.1016/j.soard.2022.02.021	Excluded	Non-relevant at title/ abstract screening
Evidence generation, decision making, and consequent growth in health disparities	Proceedings of the National Academy of Sciences of the United States of America	2020	117	25	Basu, A. and Gujral, K.	https://dx.doi.org/10.1073/pnas.1920197117	Excluded	Non-relevant at title/ abstract screening
Differential trends in prevalence of diabetes and unrelated general medical illness for schizophrenia patients before and after the atypical antipsychotic era	Schizophrenia Research	2006	86	1	Basu, A. and Meltzer, H. Y.	https://dx.doi.org/10.1016/j.schres.2006.04.014	Excluded	Non-relevant at title/ abstract screening
Young Asian men with diabetes have the highest risk for acute coronary events: retrospective cohort analyses	JRSM Open	2018	9	1	Basu, A. and Sukumar, N. and Ryder, R. E. J.	https://dx.doi.org/10.1177/2054270417732699	Excluded	Non-relevant at title/ abstract screening
[truncated: 15,362 more rows]
